# Supplementary material for: Alternative lengthening of telomeres is not synonymous with mutations in ATRX/DAXX
Source: Nat Commun. 2021 Mar 10;12:1552. doi: 10.1038/s41467-021-21794-0 (PMC7946928; doi:10.1038/s41467-021-21794-0)
Supplement: Supplementary file 2 — Supplementary Data 1 [file 41467_2021_21794_MOESM2_ESM.xlsx]

## Sheet: Proba_Model
Supplementary data 1: de Nonneville et al. ALT classifier
icgc_specimen_id	donor_unique_id	submitter_donor_id	Proba_Model
SP1677	BLCA-US::096b4f32-10c1-4737-a0dd-cae04c54ee33	096b4f32_10c1_4737_a0dd_cae04c54ee33	ALT-low
SP1132	BLCA-US::178b28cd-99c3-48dc-8d09-1ef71b4cee80	178b28cd_99c3_48dc_8d09_1ef71b4cee80	ALT-low
SP967	BLCA-US::1e308b12-0590-4dae-94d0-a539fcf25df7	1e308b12_0590_4dae_94d0_a539fcf25df7	ALT-low
SP1419	BLCA-US::24f21425-b001-4986-aedf-5b4dd851c6ad	24f21425_b001_4986_aedf_5b4dd851c6ad	ALT-low
SP975	BLCA-US::3ed614e7-f356-4d87-985b-d3bbbae3bb40	3ed614e7_f356_4d87_985b_d3bbbae3bb40	ALT-low
SP1431	BLCA-US::419deaac-ea45-4bdd-9fa0-b5cd8429b44f	419deaac_ea45_4bdd_9fa0_b5cd8429b44f	ALT-low
SP1009	BLCA-US::493a4ff2-37a5-4b79-928d-83dbfe534556	493a4ff2_37a5_4b79_928d_83dbfe534556	ALT-low
SP1086	BLCA-US::556fcbc8-172a-4af1-8822-ae036e8d68e8	556fcbc8_172a_4af1_8822_ae036e8d68e8	ALT-low
SP1114	BLCA-US::56d8a1b8-1268-4362-a7f1-77b76fbf1b59	56d8a1b8_1268_4362_a7f1_77b76fbf1b59	ALT-low
SP1003	BLCA-US::5d54c742-5a8e-4c40-8d62-95e75e210ab8	5d54c742_5a8e_4c40_8d62_95e75e210ab8	ALT-low
SP1144	BLCA-US::797a71ee-372d-41e5-aeee-5ab3c4661110	797a71ee_372d_41e5_aeee_5ab3c4661110	ALT-low
SP1724	BLCA-US::7fee9d6f-c0ea-43c2-89c2-66d965a077a8	7fee9d6f_c0ea_43c2_89c2_66d965a077a8	ALT-low
SP1174	BLCA-US::8c1dd7f7-b74a-4fa2-b6a7-86f0348d2567	8c1dd7f7_b74a_4fa2_b6a7_86f0348d2567	ALT-low
SP963	BLCA-US::904a8757-e0c5-41ef-b583-c8f170caaac1	904a8757_e0c5_41ef_b583_c8f170caaac1	ALT-low
SP1781	BLCA-US::932bcdd4-5145-49e8-9a95-8a546396f572	932bcdd4_5145_49e8_9a95_8a546396f572	ALT-high
SP953	BLCA-US::9c274536-3ca1-4f0e-93a8-1688074d862f	9c274536_3ca1_4f0e_93a8_1688074d862f	ALT-low
SP1305	BLCA-US::a658becf-3934-49f2-9e74-291dca61d4bb	a658becf_3934_49f2_9e74_291dca61d4bb	ALT-low
SP1365	BLCA-US::ca554128-da9d-4f37-9560-ca083509e01d	ca554128_da9d_4f37_9560_ca083509e01d	ALT-low
SP96136	BLCA-US::cb664eef-be6f-44ef-aa90-6f6da0e6440a	cb664eef_be6f_44ef_aa90_6f6da0e6440a	ALT-low
SP1491	BLCA-US::cce62116-3dcd-400d-ada0-9839ca02466e	cce62116_3dcd_400d_ada0_9839ca02466e	ALT-low
SP1059	BLCA-US::cede5274-279d-4021-8aca-5ecc4bf94d66	cede5274_279d_4021_8aca_5ecc4bf94d66	ALT-low
SP1377	BLCA-US::f48937ed-e294-41f0-8872-7010391167a9	f48937ed_e294_41f0_8872_7010391167a9	ALT-low
SP1712	BLCA-US::f8c0a69c-df53-4a0a-a30e-4424c0ce3dd5	f8c0a69c_df53_4a0a_a30e_4424c0ce3dd5	ALT-low
SP116496	BOCA-UK::CGP_donor_1397077	CGP_donor_1397077	ALT-low
SP116509	BOCA-UK::CGP_donor_1397083	CGP_donor_1397083	ALT-high
SP116512	BOCA-UK::CGP_donor_1397084	CGP_donor_1397084	ALT-high
SP116518	BOCA-UK::CGP_donor_1437403	CGP_donor_1437403	ALT-high
SP116520	BOCA-UK::CGP_donor_1437404	CGP_donor_1437404	ALT-high
SP116523	BOCA-UK::CGP_donor_1437405	CGP_donor_1437405	ALT-low
SP116525	BOCA-UK::CGP_donor_1437406	CGP_donor_1437406	ALT-high
SP116528	BOCA-UK::CGP_donor_1437407	CGP_donor_1437407	ALT-high
SP116531	BOCA-UK::CGP_donor_1437408	CGP_donor_1437408	ALT-low
SP116534	BOCA-UK::CGP_donor_1437409	CGP_donor_1437409	ALT-high
SP116536	BOCA-UK::CGP_donor_1437410	CGP_donor_1437410	ALT-low
SP116539	BOCA-UK::CGP_donor_1437411	CGP_donor_1437411	ALT-low
SP116542	BOCA-UK::CGP_donor_1437412	CGP_donor_1437412	ALT-low
SP116545	BOCA-UK::CGP_donor_1437413	CGP_donor_1437413	ALT-high
SP116548	BOCA-UK::CGP_donor_1437414	CGP_donor_1437414	ALT-low
SP116550	BOCA-UK::CGP_donor_1437415	CGP_donor_1437415	ALT-low
SP116553	BOCA-UK::CGP_donor_1437416	CGP_donor_1437416	ALT-low
SP116557	BOCA-UK::CGP_donor_1437417	CGP_donor_1437417	ALT-low
SP116559	BOCA-UK::CGP_donor_1437418	CGP_donor_1437418	ALT-low
SP116562	BOCA-UK::CGP_donor_1437419	CGP_donor_1437419	ALT-low
SP116564	BOCA-UK::CGP_donor_1437420	CGP_donor_1437420	ALT-low
SP116571	BOCA-UK::CGP_donor_1437423	CGP_donor_1437423	ALT-low
SP116578	BOCA-UK::CGP_donor_1475256	CGP_donor_1475256	ALT-high
SP116582	BOCA-UK::CGP_donor_1490908	CGP_donor_1490908	ALT-high
SP116586	BOCA-UK::CGP_donor_1490914	CGP_donor_1490914	ALT-high
SP116589	BOCA-UK::CGP_donor_1528364	CGP_donor_1528364	ALT-high
SP116593	BOCA-UK::CGP_donor_1528371	CGP_donor_1528371	ALT-high
SP116596	BOCA-UK::CGP_donor_1528374	CGP_donor_1528374	ALT-low
SP116599	BOCA-UK::CGP_donor_1528381	CGP_donor_1528381	ALT-low
SP116383	BOCA-UK::CGP_donor_1602516	CGP_donor_1602516	ALT-low
SP116385	BOCA-UK::CGP_donor_1602529	CGP_donor_1602529	ALT-high
SP116391	BOCA-UK::CGP_donor_1691121	CGP_donor_1691121	ALT-low
SP116393	BOCA-UK::CGP_donor_1691124	CGP_donor_1691124	ALT-low
SP116401	BOCA-UK::CGP_donor_1691131	CGP_donor_1691131	ALT-low
SP116406	BOCA-UK::CGP_donor_1691133	CGP_donor_1691133	ALT-high
SP116409	BOCA-UK::CGP_donor_1691134	CGP_donor_1691134	ALT-low
SP116412	BOCA-UK::CGP_donor_1691135	CGP_donor_1691135	ALT-high
SP116416	BOCA-UK::CGP_donor_1691138	CGP_donor_1691138	ALT-low
SP116431	BOCA-UK::CGP_donor_1691147	CGP_donor_1691147	ALT-low
SP116434	BOCA-UK::CGP_donor_1691148	CGP_donor_1691148	ALT-low
SP116437	BOCA-UK::CGP_donor_1691149	CGP_donor_1691149	ALT-low
SP116440	BOCA-UK::CGP_donor_1691150	CGP_donor_1691150	ALT-high
SP116442	BOCA-UK::CGP_donor_1691151	CGP_donor_1691151	ALT-low
SP116446	BOCA-UK::CGP_donor_1691152	CGP_donor_1691152	ALT-low
SP116448	BOCA-UK::CGP_donor_1691153	CGP_donor_1691153	ALT-low
SP116450	BOCA-UK::CGP_donor_1691154	CGP_donor_1691154	ALT-high
SP116453	BOCA-UK::CGP_donor_1691205	CGP_donor_1691205	ALT-low
SP116456	BOCA-UK::CGP_donor_1691206	CGP_donor_1691206	ALT-high
SP116459	BOCA-UK::CGP_donor_1691207	CGP_donor_1691207	ALT-high
SP116462	BOCA-UK::CGP_donor_1691208	CGP_donor_1691208	ALT-low
SP116465	BOCA-UK::CGP_donor_1691209	CGP_donor_1691209	ALT-high
SP116469	BOCA-UK::CGP_donor_1691210	CGP_donor_1691210	ALT-low
SP116472	BOCA-UK::CGP_donor_1691211	CGP_donor_1691211	ALT-high
SP116475	BOCA-UK::CGP_donor_1691212	CGP_donor_1691212	ALT-high
SP116478	BOCA-UK::CGP_donor_1691213	CGP_donor_1691213	ALT-low
SP116481	BOCA-UK::CGP_donor_1691214	CGP_donor_1691214	ALT-high
SP116484	BOCA-UK::CGP_donor_1691215	CGP_donor_1691215	ALT-low
SP116487	BOCA-UK::CGP_donor_1691216	CGP_donor_1691216	ALT-high
SP116490	BOCA-UK::CGP_donor_1691217	CGP_donor_1691217	ALT-high
SP116493	BOCA-UK::CGP_donor_1841267	CGP_donor_1841267	ALT-high
SP116991	BRCA-EU::CGP_donor_1163904	CGP_donor_1163904	ALT-low
SP117113	BRCA-EU::CGP_donor_1186987	CGP_donor_1186987	ALT-low
SP117369	BRCA-EU::CGP_donor_1186990	CGP_donor_1186990	ALT-low
SP124193	BRCA-EU::CGP_donor_1187025	CGP_donor_1187025	ALT-low
SP117250	BRCA-EU::CGP_donor_1230754	CGP_donor_1230754	ALT-low
SP124195	BRCA-EU::CGP_donor_1230755	CGP_donor_1230755	ALT-low
SP117079	BRCA-EU::CGP_donor_1230796	CGP_donor_1230796	ALT-low
SP117312	BRCA-EU::CGP_donor_1230797	CGP_donor_1230797	ALT-low
SP117983	BRCA-EU::CGP_donor_1232859	CGP_donor_1232859	ALT-low
SP117470	BRCA-EU::CGP_donor_1234120	CGP_donor_1234120	ALT-low
SP117724	BRCA-EU::CGP_donor_1234121	CGP_donor_1234121	ALT-low
SP117933	BRCA-EU::CGP_donor_1234122	CGP_donor_1234122	ALT-low
SP117011	BRCA-EU::CGP_donor_1234123	CGP_donor_1234123	ALT-low
SP117245	BRCA-EU::CGP_donor_1234124	CGP_donor_1234124	ALT-low
SP117244	BRCA-EU::CGP_donor_1234129	CGP_donor_1234129	ALT-low
SP117409	BRCA-EU::CGP_donor_1333047	CGP_donor_1333047	ALT-low
SP117629	BRCA-EU::CGP_donor_1333048	CGP_donor_1333048	ALT-low
SP117344	BRCA-EU::CGP_donor_1337214	CGP_donor_1337214	ALT-low
SP118038	BRCA-EU::CGP_donor_1337217	CGP_donor_1337217	ALT-low
SP117108	BRCA-EU::CGP_donor_1337218	CGP_donor_1337218	ALT-low
SP116946	BRCA-EU::CGP_donor_1337220	CGP_donor_1337220	ALT-low
SP117402	BRCA-EU::CGP_donor_1337222	CGP_donor_1337222	ALT-low
SP117639	BRCA-EU::CGP_donor_1337223	CGP_donor_1337223	ALT-low
SP116947	BRCA-EU::CGP_donor_1337225	CGP_donor_1337225	ALT-low
SP117162	BRCA-EU::CGP_donor_1337226	CGP_donor_1337226	ALT-low
SP118074	BRCA-EU::CGP_donor_1337231	CGP_donor_1337231	ALT-low
SP118073	BRCA-EU::CGP_donor_1337236	CGP_donor_1337236	ALT-low
SP117136	BRCA-EU::CGP_donor_1337237	CGP_donor_1337237	ALT-low
SP117378	BRCA-EU::CGP_donor_1337238	CGP_donor_1337238	ALT-low
SP124191	BRCA-EU::CGP_donor_1337240	CGP_donor_1337240	ALT-low
SP117598	BRCA-EU::CGP_donor_1337241	CGP_donor_1337241	ALT-low
SP117887	BRCA-EU::CGP_donor_1347723	CGP_donor_1347723	ALT-low
SP116948	BRCA-EU::CGP_donor_1347731	CGP_donor_1347731	ALT-low
SP117882	BRCA-EU::CGP_donor_1347742	CGP_donor_1347742	ALT-low
SP117363	BRCA-EU::CGP_donor_1347751	CGP_donor_1347751	ALT-low
SP117362	BRCA-EU::CGP_donor_1347756	CGP_donor_1347756	ALT-low
SP117728	BRCA-EU::CGP_donor_1353426	CGP_donor_1353426	ALT-low
SP117944	BRCA-EU::CGP_donor_1353427	CGP_donor_1353427	ALT-low
SP124197	BRCA-EU::CGP_donor_1353428	CGP_donor_1353428	ALT-low
SP117247	BRCA-EU::CGP_donor_1353429	CGP_donor_1353429	ALT-low
SP117919	BRCA-EU::CGP_donor_1353434	CGP_donor_1353434	ALT-low
SP117454	BRCA-EU::CGP_donor_1364028	CGP_donor_1364028	ALT-low
SP117698	BRCA-EU::CGP_donor_1364029	CGP_donor_1364029	ALT-low
SP117078	BRCA-EU::CGP_donor_1364033	CGP_donor_1364033	ALT-low
SP117614	BRCA-EU::CGP_donor_1374616	CGP_donor_1374616	ALT-low
SP117840	BRCA-EU::CGP_donor_1374617	CGP_donor_1374617	ALT-low
SP118077	BRCA-EU::CGP_donor_1374618	CGP_donor_1374618	ALT-low
SP117552	BRCA-EU::CGP_donor_1397086	CGP_donor_1397086	ALT-low
SP118012	BRCA-EU::CGP_donor_1397088	CGP_donor_1397088	ALT-low
SP117834	BRCA-EU::CGP_donor_1397260	CGP_donor_1397260	ALT-low
SP124199	BRCA-EU::CGP_donor_1397261	CGP_donor_1397261	ALT-low
SP117057	BRCA-EU::CGP_donor_1397262	CGP_donor_1397262	ALT-low
SP117370	BRCA-EU::CGP_donor_1397263	CGP_donor_1397263	ALT-low
SP117618	BRCA-EU::CGP_donor_1397264	CGP_donor_1397264	ALT-low
SP117676	BRCA-EU::CGP_donor_1397277	CGP_donor_1397277	ALT-low
SP117901	BRCA-EU::CGP_donor_1397278	CGP_donor_1397278	ALT-low
SP116963	BRCA-EU::CGP_donor_1397279	CGP_donor_1397279	ALT-low
SP117127	BRCA-EU::CGP_donor_1397281	CGP_donor_1397281	ALT-low
SP117372	BRCA-EU::CGP_donor_1397282	CGP_donor_1397282	ALT-low
SP117850	BRCA-EU::CGP_donor_1397284	CGP_donor_1397284	ALT-low
SP117126	BRCA-EU::CGP_donor_1425260	CGP_donor_1425260	ALT-low
SP117709	BRCA-EU::CGP_donor_1451422	CGP_donor_1451422	ALT-low
SP124201	BRCA-EU::CGP_donor_1451426	CGP_donor_1451426	ALT-low
SP117710	BRCA-EU::CGP_donor_1451427	CGP_donor_1451427	ALT-low
SP117538	BRCA-EU::CGP_donor_1475200	CGP_donor_1475200	ALT-low
SP117778	BRCA-EU::CGP_donor_1475201	CGP_donor_1475201	ALT-low
SP124207	BRCA-EU::CGP_donor_1475202	CGP_donor_1475202	ALT-low
SP117800	BRCA-EU::CGP_donor_1503014	CGP_donor_1503014	ALT-low
SP117032	BRCA-EU::CGP_donor_1503016	CGP_donor_1503016	ALT-low
SP117257	BRCA-EU::CGP_donor_1503017	CGP_donor_1503017	ALT-low
SP117785	BRCA-EU::CGP_donor_1503019	CGP_donor_1503019	ALT-low
SP117593	BRCA-EU::CGP_donor_1503020	CGP_donor_1503020	ALT-low
SP117812	BRCA-EU::CGP_donor_1503021	CGP_donor_1503021	ALT-low
SP117586	BRCA-EU::CGP_donor_1503140	CGP_donor_1503140	ALT-low
SP117105	BRCA-EU::CGP_donor_1503150	CGP_donor_1503150	ALT-low
SP117354	BRCA-EU::CGP_donor_1503156	CGP_donor_1503156	ALT-low
SP2144	BRCA-UK::CGP_donor_1069291	CGP_donor_1069291	ALT-low
SP2145	BRCA-UK::CGP_donor_1114881	CGP_donor_1114881	ALT-low
SP2146	BRCA-UK::CGP_donor_1114929	CGP_donor_1114929	ALT-low
SP2143	BRCA-UK::CGP_donor_1114930	CGP_donor_1114930	ALT-low
SP2147	BRCA-UK::CGP_donor_1167078	CGP_donor_1167078	ALT-low
SP2148	BRCA-UK::CGP_donor_1167079	CGP_donor_1167079	ALT-low
SP2150	BRCA-UK::CGP_donor_1187030	CGP_donor_1187030	ALT-low
SP2151	BRCA-UK::CGP_donor_1187031	CGP_donor_1187031	ALT-low
SP2152	BRCA-UK::CGP_donor_1187033	CGP_donor_1187033	ALT-low
SP2349	BRCA-UK::CGP_donor_1199104	CGP_donor_1199104	ALT-low
SP2357	BRCA-UK::CGP_donor_1199129	CGP_donor_1199129	ALT-low
SP2153	BRCA-UK::CGP_donor_1199131	CGP_donor_1199131	ALT-low
SP2154	BRCA-UK::CGP_donor_1199137	CGP_donor_1199137	ALT-low
SP2155	BRCA-UK::CGP_donor_1199138	CGP_donor_1199138	ALT-low
SP2293	BRCA-UK::CGP_donor_1212361	CGP_donor_1212361	ALT-low
SP2156	BRCA-UK::CGP_donor_1230722	CGP_donor_1230722	ALT-low
SP2157	BRCA-UK::CGP_donor_1230724	CGP_donor_1230724	ALT-low
SP2158	BRCA-UK::CGP_donor_1230728	CGP_donor_1230728	ALT-low
SP2159	BRCA-UK::CGP_donor_1230729	CGP_donor_1230729	ALT-low
SP2160	BRCA-UK::CGP_donor_1230778	CGP_donor_1230778	ALT-low
SP116331	BRCA-UK::CGP_donor_1230785	CGP_donor_1230785	ALT-low
SP116333	BRCA-UK::CGP_donor_1309223	CGP_donor_1309223	ALT-low
SP116335	BRCA-UK::CGP_donor_1310131	CGP_donor_1310131	ALT-low
SP116339	BRCA-UK::CGP_donor_1337235	CGP_donor_1337235	ALT-low
SP116341	BRCA-UK::CGP_donor_1347720	CGP_donor_1347720	ALT-low
SP116343	BRCA-UK::CGP_donor_1347737	CGP_donor_1347737	ALT-low
SP116345	BRCA-UK::CGP_donor_1347739	CGP_donor_1347739	ALT-low
SP116347	BRCA-UK::CGP_donor_1347745	CGP_donor_1347745	ALT-low
SP116349	BRCA-UK::CGP_donor_1347813	CGP_donor_1347813	ALT-low
SP116351	BRCA-UK::CGP_donor_1353431	CGP_donor_1353431	ALT-low
SP116353	BRCA-UK::CGP_donor_1353432	CGP_donor_1353432	ALT-low
SP116355	BRCA-UK::CGP_donor_1363963	CGP_donor_1363963	ALT-low
SP116357	BRCA-UK::CGP_donor_1363965	CGP_donor_1363965	ALT-low
SP116359	BRCA-UK::CGP_donor_1363969	CGP_donor_1363969	ALT-high
SP116361	BRCA-UK::CGP_donor_1374619	CGP_donor_1374619	ALT-low
SP116363	BRCA-UK::CGP_donor_1410205	CGP_donor_1410205	ALT-low
SP116365	BRCA-UK::CGP_donor_1410210	CGP_donor_1410210	ALT-low
SP116367	BRCA-UK::CGP_donor_1456607	CGP_donor_1456607	ALT-low
SP116369	BRCA-UK::CGP_donor_1472394	CGP_donor_1472394	ALT-low
SP116371	BRCA-UK::CGP_donor_1472395	CGP_donor_1472395	ALT-low
SP116373	BRCA-UK::CGP_donor_1503143	CGP_donor_1503143	ALT-low
SP116375	BRCA-UK::CGP_donor_1606179	CGP_donor_1606179	ALT-low
SP116377	BRCA-UK::CGP_donor_1654385	CGP_donor_1654385	ALT-low
SP116379	BRCA-UK::CGP_donor_1701345	CGP_donor_1701345	ALT-low
SP9648	BRCA-US::045c13ef-3db7-4adf-b0a3-23338f0479f3	045c13ef_3db7_4adf_b0a3_23338f0479f3	ALT-low
SP5980	BRCA-US::05506f4c-e701-4a9d-ae06-97f066aade43	05506f4c_e701_4a9d_ae06_97f066aade43	ALT-low
SP8394	BRCA-US::084c6aec-94f7-4090-8f3f-59fa9e89721a	084c6aec_94f7_4090_8f3f_59fa9e89721a	ALT-low
SP7421	BRCA-US::08da7c4c-3067-4bcf-9d7a-78566df72e69	08da7c4c_3067_4bcf_9d7a_78566df72e69	ALT-low
SP5636	BRCA-US::0a2a3529-f645-4967-9a58-89ee20b8bb62	0a2a3529_f645_4967_9a58_89ee20b8bb62	ALT-low
SP2731	BRCA-US::0bc5744c-5fa3-45bb-87d0-70a02068b392	0bc5744c_5fa3_45bb_87d0_70a02068b392	ALT-low
SP2714	BRCA-US::0dca98b0-f43e-45b6-9a02-00092c78678c	0dca98b0_f43e_45b6_9a02_00092c78678c	ALT-low
SP7378	BRCA-US::1174f6e4-ffbe-4e59-a000-8d861c968369	1174f6e4_ffbe_4e59_a000_8d861c968369	ALT-low
SP2766	BRCA-US::1549dc64-3dab-43fc-96e9-b07d520957e1	1549dc64_3dab_43fc_96e9_b07d520957e1	ALT-low
SP6825	BRCA-US::1557183c-aedd-4df6-b98a-3654667f7b69	1557183c_aedd_4df6_b98a_3654667f7b69	ALT-low
SP96511	BRCA-US::174850b4-5ec2-462b-a890-89bd1716b3c2	174850b4_5ec2_462b_a890_89bd1716b3c2	ALT-low
SP7171	BRCA-US::17c1d42c-cb84-4655-a4cd-b54bae17ecaf	17c1d42c_cb84_4655_a4cd_b54bae17ecaf	ALT-low
SP2826	BRCA-US::18eb4dfc-556f-4bf3-a411-4780209ed1e0	18eb4dfc_556f_4bf3_a411_4780209ed1e0	ALT-low
SP2781	BRCA-US::1b703058-e596-45bc-80fe-8b98d545c2e2	1b703058_e596_45bc_80fe_8b98d545c2e2	ALT-low
SP5844	BRCA-US::1d27253f-b036-44e7-a04d-8da5bbf57419	1d27253f_b036_44e7_a04d_8da5bbf57419	ALT-low
SP2997	BRCA-US::20e8106b-1290-4735-abe4-7621e08e3dc8	20e8106b_1290_4735_abe4_7621e08e3dc8	ALT-low
SP10944	BRCA-US::233b02f3-c4f0-4a67-9db5-e68d5cdaccb6	233b02f3_c4f0_4a67_9db5_e68d5cdaccb6	ALT-low
SP6730	BRCA-US::2779fa01-ac93-4e80-a997-3385f72172c3	2779fa01_ac93_4e80_a997_3385f72172c3	ALT-low
SP5666	BRCA-US::27b05b15-a44b-45ed-a6e3-e7d1ca488ea9	27b05b15_a44b_45ed_a6e3_e7d1ca488ea9	ALT-low
SP5784	BRCA-US::2a84997d-ccee-4f46-bea2-752534f26416	2a84997d_ccee_4f46_bea2_752534f26416	ALT-low
SP7456	BRCA-US::2d29a4ac-98e7-4663-9dd6-5681bc32ac2e	2d29a4ac_98e7_4663_9dd6_5681bc32ac2e	ALT-low
SP6429	BRCA-US::324bcba2-f6a4-45a6-807c-215bdffcca21	324bcba2_f6a4_45a6_807c_215bdffcca21	ALT-low
SP6115	BRCA-US::359f12f9-5c41-48a4-85bc-fd7e307bf7d8	359f12f9_5c41_48a4_85bc_fd7e307bf7d8	ALT-low
SP10150	BRCA-US::38a8b734-9acc-42f9-b5b7-e51b0dfc6504	38a8b734_9acc_42f9_b5b7_e51b0dfc6504	ALT-low
SP9979	BRCA-US::3fc3755d-a3f8-4e2c-813f-ff124f2a75c1	3fc3755d_a3f8_4e2c_813f_ff124f2a75c1	ALT-low
SP4472	BRCA-US::441919eb-8c9f-478c-bda3-8de4f8295e8a	441919eb_8c9f_478c_bda3_8de4f8295e8a	ALT-low
SP11808	BRCA-US::44bec761-b603-49c0-8634-f6bfe0319bb1	44bec761_b603_49c0_8634_f6bfe0319bb1	ALT-low
SP4820	BRCA-US::49717f75-0f2d-4e1c-9a12-f1cd7877b80a	49717f75_0f2d_4e1c_9a12_f1cd7877b80a	ALT-low
SP11292	BRCA-US::4bf50455-9ab7-4521-a791-089f66d3b877	4bf50455_9ab7_4521_a791_089f66d3b877	ALT-low
SP5473	BRCA-US::4da999a0-ef41-4a0b-b1d1-446b39cc855a	4da999a0_ef41_4a0b_b1d1_446b39cc855a	ALT-low
SP4557	BRCA-US::4e6edfe6-adcb-4c12-8ff4-38a79f5887e8	4e6edfe6_adcb_4c12_8ff4_38a79f5887e8	ALT-low
SP96147	BRCA-US::53886143-c1c6-40e9-88e6-e4e5e0271fc8	53886143_c1c6_40e9_88e6_e4e5e0271fc8	ALT-low
SP9481	BRCA-US::5580b21a-2cdb-4777-ad79-6e06654144f5	5580b21a_2cdb_4777_ad79_6e06654144f5	ALT-low
SP5820	BRCA-US::566792ae-f853-4a47-856d-f02cdcfcb18a	566792ae_f853_4a47_856d_f02cdcfcb18a	ALT-low
SP7785	BRCA-US::5d1d00c6-fcae-479e-ae1e-de76efd41d98	5d1d00c6_fcae_479e_ae1e_de76efd41d98	ALT-low
SP12856	BRCA-US::5d8ed961-a012-4b6b-bffb-9468d3953646	5d8ed961_a012_4b6b_bffb_9468d3953646	ALT-low
SP8795	BRCA-US::5dd423e8-feaa-4568-a750-500948c41d6c	5dd423e8_feaa_4568_a750_500948c41d6c	ALT-low
SP9251	BRCA-US::5ed024e8-d05e-4c65-9441-eda9930ccc82	5ed024e8_d05e_4c65_9441_eda9930ccc82	ALT-low
SP5393	BRCA-US::5fd9552a-c742-4388-940d-295d1107ae00	5fd9552a_c742_4388_940d_295d1107ae00	ALT-low
SP8229	BRCA-US::60df7543-6da5-4c75-943b-5800c1e08234	60df7543_6da5_4c75_943b_5800c1e08234	ALT-low
SP96163	BRCA-US::65cac997-4d39-4501-85ec-4fcb328a8eb5	65cac997_4d39_4501_85ec_4fcb328a8eb5	ALT-low
SP4265	BRCA-US::6956473b-92e5-4069-a26b-b48e280e76f2	6956473b_92e5_4069_a26b_b48e280e76f2	ALT-low
SP2881	BRCA-US::6fa2a667-9c36-4526-8a58-1975e863a806	6fa2a667_9c36_4526_8a58_1975e863a806	ALT-low
SP11045	BRCA-US::733a2a0f-b37a-4b81-b49e-3c0f30d1eb37	733a2a0f_b37a_4b81_b49e_3c0f30d1eb37	ALT-low
SP5381	BRCA-US::74f31744-0aed-4633-beec-4e203315f0b7	74f31744_0aed_4633_beec_4e203315f0b7	ALT-low
SP11235	BRCA-US::75113445-d2d6-44a0-866c-c9175e6d214b	75113445_d2d6_44a0_866c_c9175e6d214b	ALT-low
SP6519	BRCA-US::784de7ac-8424-42eb-83d4-a1bebaa42b97	784de7ac_8424_42eb_83d4_a1bebaa42b97	ALT-low
SP8891	BRCA-US::7861a5f2-8910-4bcb-9c34-f79c5acd6e21	7861a5f2_8910_4bcb_9c34_f79c5acd6e21	ALT-low
SP6223	BRCA-US::786e8dbe-442e-4551-87b3-b4c333b04dd4	786e8dbe_442e_4551_87b3_b4c333b04dd4	ALT-low
SP9816	BRCA-US::790ff5db-b7f3-4946-aaed-305f66b1dd6a	790ff5db_b7f3_4946_aaed_305f66b1dd6a	ALT-low
SP3016	BRCA-US::8785012f-f73e-4d68-87cf-1d804af32782	8785012f_f73e_4d68_87cf_1d804af32782	ALT-low
SP9930	BRCA-US::88db1340-e4bf-451a-87c0-6e9168296f5e	88db1340_e4bf_451a_87c0_6e9168296f5e	ALT-low
SP6673	BRCA-US::8bd68696-5eeb-46d7-9dc6-c39c849029a4	8bd68696_5eeb_46d7_9dc6_c39c849029a4	ALT-low
SP8085	BRCA-US::8cf54607-01ce-42b0-9bd9-8627edd9f3b7	8cf54607_01ce_42b0_9bd9_8627edd9f3b7	ALT-low
SP12186	BRCA-US::9435447e-d65f-408b-863b-6576b1d652dd	9435447e_d65f_408b_863b_6576b1d652dd	ALT-low
SP5017	BRCA-US::96312510-c126-485d-8109-ed81844a1dc3	96312510_c126_485d_8109_ed81844a1dc3	ALT-low
SP4593	BRCA-US::96457ebf-ae88-41f4-97e5-cdc3163418aa	96457ebf_ae88_41f4_97e5_cdc3163418aa	ALT-low
SP5559	BRCA-US::993103b1-e5a1-4c33-8629-be53ebc41d64	993103b1_e5a1_4c33_8629_be53ebc41d64	ALT-high
SP11171	BRCA-US::9938ce5c-e74e-446e-a932-f096f85cc3b1	9938ce5c_e74e_446e_a932_f096f85cc3b1	ALT-low
SP8660	BRCA-US::9d95a65b-e41d-4f93-92d4-99dce29ff40d	9d95a65b_e41d_4f93_92d4_99dce29ff40d	ALT-low
SP12049	BRCA-US::9f6be944-83de-42ab-8738-f0022f475e61	9f6be944_83de_42ab_8738_f0022f475e61	ALT-low
SP2801	BRCA-US::9fefbe7c-f66a-4940-843e-285cb7b392c1	9fefbe7c_f66a_4940_843e_285cb7b392c1	ALT-low
SP3368	BRCA-US::a482fc4c-ff1d-46a0-a968-7df06422cc4b	a482fc4c_ff1d_46a0_a968_7df06422cc4b	ALT-low
SP9433	BRCA-US::a8015490-9740-45c9-8bd2-eb6d1beefc2e	a8015490_9740_45c9_8bd2_eb6d1beefc2e	ALT-low
SP6813	BRCA-US::a824b3bd-34d5-4cc1-a92f-f9d6ac0f1814	a824b3bd_34d5_4cc1_a92f_f9d6ac0f1814	ALT-low
SP3415	BRCA-US::a9b7d7fe-be31-4f71-afee-c1bfdf511888	a9b7d7fe_be31_4f71_afee_c1bfdf511888	ALT-low
SP4535	BRCA-US::aeb6a3a6-b57a-4c53-90e6-e833777dd2a1	aeb6a3a6_b57a_4c53_90e6_e833777dd2a1	ALT-low
SP2793	BRCA-US::b094e8b2-8ece-4b36-8025-18073a8b873c	b094e8b2_8ece_4b36_8025_18073a8b873c	ALT-low
SP2799	BRCA-US::b2aac45b-2073-4c7a-adb9-769a4fdcc111	b2aac45b_2073_4c7a_adb9_769a4fdcc111	ALT-low
SP5448	BRCA-US::b43e41af-1d82-4b5f-b8f1-add0510e6b86	b43e41af_1d82_4b5f_b8f1_add0510e6b86	ALT-low
SP11948	BRCA-US::b58ad350-5140-4fa8-bc2c-24bca8395f3a	b58ad350_5140_4fa8_bc2c_24bca8395f3a	ALT-low
SP6766	BRCA-US::b5b99291-507e-4b68-a039-9a0f571f55df	b5b99291_507e_4b68_a039_9a0f571f55df	ALT-low
SP11878	BRCA-US::b97bf89a-7a85-4eef-ae7e-f787aead1f0a	b97bf89a_7a85_4eef_ae7e_f787aead1f0a	ALT-low
SP8564	BRCA-US::c0892598-1f7b-4f23-9cd8-731f797753d5	c0892598_1f7b_4f23_9cd8_731f797753d5	ALT-low
SP3631	BRCA-US::c364e81c-eb1e-4870-ab37-9c661f5f2e3d	c364e81c_eb1e_4870_ab37_9c661f5f2e3d	ALT-low
SP10470	BRCA-US::ccd4a24b-d8cc-4686-9dee-c98b0c5a8d21	ccd4a24b_d8cc_4686_9dee_c98b0c5a8d21	ALT-high
SP4875	BRCA-US::d2f2560c-ec80-4fea-9474-c47a2e85ea95	d2f2560c_ec80_4fea_9474_c47a2e85ea95	ALT-low
SP8831	BRCA-US::d3d545b3-457f-4389-821f-704cb24aff7f	d3d545b3_457f_4389_821f_704cb24aff7f	ALT-low
SP8157	BRCA-US::d6f7afc0-1558-43ad-acb1-2b5311ed2264	d6f7afc0_1558_43ad_acb1_2b5311ed2264	ALT-low
SP10563	BRCA-US::d8d7a6c2-6427-4f47-968c-6c3affba4617	d8d7a6c2_6427_4f47_968c_6c3affba4617	ALT-low
SP5052	BRCA-US::d9dc3b59-613d-469e-8b4f-6c5a557eb26a	d9dc3b59_613d_469e_8b4f_6c5a557eb26a	ALT-high
SP5279	BRCA-US::e4fc0909-f284-4471-866d-d8967b6adcbc	e4fc0909_f284_4471_866d_d8967b6adcbc	ALT-low
SP8987	BRCA-US::e9f4f373-37a5-48ad-a1a0-b0d47820111a	e9f4f373_37a5_48ad_a1a0_b0d47820111a	ALT-low
SP5808	BRCA-US::eadf8482-e60e-4307-adb7-d5c3b9fa6cae	eadf8482_e60e_4307_adb7_d5c3b9fa6cae	ALT-low
SP8532	BRCA-US::ef4cbd38-bc79-4d60-a715-647edd2ebe9e	ef4cbd38_bc79_4d60_a715_647edd2ebe9e	ALT-low
SP10635	BRCA-US::f05d314c-5ec5-4e2a-b785-9a702716f111	f05d314c_5ec5_4e2a_b785_9a702716f111	ALT-low
SP10084	BRCA-US::f0787165-6f58-4d67-b510-928eea2c4882	f0787165_6f58_4d67_b510_928eea2c4882	ALT-low
SP13036	BRCA-US::f45210d3-9e66-4f5e-bef1-5ee5547cc893	f45210d3_9e66_4f5e_bef1_5ee5547cc893	ALT-low
SP7291	BRCA-US::f51af6db-2655-47fb-9ffc-83a503a728ea	f51af6db_2655_47fb_9ffc_83a503a728ea	ALT-low
SP4523	BRCA-US::f6e1ec78-5ad9-4879-9b7e-262d17b166ad	f6e1ec78_5ad9_4879_9b7e_262d17b166ad	ALT-low
SP117332	BTCA-SG::BTCA_donor_27	BTCA_donor_27	ALT-low
SP117556	BTCA-SG::BTCA_donor_A035	BTCA_donor_A035	ALT-low
SP117655	BTCA-SG::BTCA_donor_A096	BTCA_donor_A096	ALT-low
SP117930	BTCA-SG::BTCA_donor_A153	BTCA_donor_A153	ALT-low
SP117775	BTCA-SG::BTCA_donor_B070	BTCA_donor_B070	ALT-low
SP117627	BTCA-SG::BTCA_donor_B083	BTCA_donor_B083	ALT-low
SP117759	BTCA-SG::BTCA_donor_C080	BTCA_donor_C080	ALT-low
SP117425	BTCA-SG::BTCA_donor_R149	BTCA_donor_R149	ALT-low
SP117017	BTCA-SG::BTCA_donor_Y008	BTCA_donor_Y008	ALT-low
SP117031	BTCA-SG::BTCA_donor_Y065	BTCA_donor_Y065	ALT-low
SP117621	BTCA-SG::BTCA_donor_Y140	BTCA_donor_Y140	ALT-low
SP117712	BTCA-SG::BTCA_donor_Z2403	BTCA_donor_Z2403	ALT-low
SP114032	CESC-US::00ad0ffe-2105-4829-a495-1c2aceb5bb31	00ad0ffe_2105_4829_a495_1c2aceb5bb31	ALT-low
SP107595	CESC-US::00bca18c-b3d4-45a3-8f19-034cc40449a4	00bca18c_b3d4_45a3_8f19_034cc40449a4	ALT-low
SP107575	CESC-US::0809ba8b-4ab6-4f43-934c-c1ccbc014a7e	0809ba8b_4ab6_4f43_934c_c1ccbc014a7e	ALT-low
SP107607	CESC-US::110cd100-5730-4873-9fab-2ae6c8732062	110cd100_5730_4873_9fab_2ae6c8732062	ALT-low
SP96540	CESC-US::14c65927-b9dd-4ef6-9917-db7bc431ff2f	14c65927_b9dd_4ef6_9917_db7bc431ff2f	ALT-low
SP107603	CESC-US::262311a0-7a10-4934-8fba-11ee581ad738	262311a0_7a10_4934_8fba_11ee581ad738	ALT-low
SP114016	CESC-US::374f614a-bcd1-4283-ac6f-fc27ddc79987	374f614a_bcd1_4283_ac6f_fc27ddc79987	ALT-low
SP109953	CESC-US::61eb08d0-ea01-45e7-884b-ac3d6070172a	61eb08d0_ea01_45e7_884b_ac3d6070172a	ALT-low
SP13084	CESC-US::6b74c07a-9932-4a80-8296-9db08d0c6964	6b74c07a_9932_4a80_8296_9db08d0c6964	ALT-low
SP107640	CESC-US::7941d1c7-5319-4e8d-a15f-60b61cb68a9b	7941d1c7_5319_4e8d_a15f_60b61cb68a9b	ALT-low
SP114020	CESC-US::7c93642d-7e05-40f8-b1ef-a014edcfba42	7c93642d_7e05_40f8_b1ef_a014edcfba42	ALT-low
SP13078	CESC-US::8a4da4f0-30f2-497e-8a7c-988fd6b813cb	8a4da4f0_30f2_497e_8a7c_988fd6b813cb	ALT-low
SP13072	CESC-US::941f75a1-fea4-4539-ba69-60bb11608f6d	941f75a1_fea4_4539_ba69_60bb11608f6d	ALT-low
SP109941	CESC-US::9aa36ac2-8418-4109-a3c1-63ca8742baab	9aa36ac2_8418_4109_a3c1_63ca8742baab	ALT-low
SP107650	CESC-US::a3be445a-a592-4073-815b-47ae41f9c4a0	a3be445a_a592_4073_815b_47ae41f9c4a0	ALT-low
SP109957	CESC-US::c13215d9-26a8-4c8b-b4fe-5da6aa3222af	c13215d9_26a8_4c8b_b4fe_5da6aa3222af	ALT-low
SP13242	CESC-US::dfd30f94-19e3-4838-95df-14a3763419af	dfd30f94_19e3_4838_95df_14a3763419af	ALT-low
SP13206	CESC-US::e733f289-a0ec-478c-aad9-1378ad26ddfa	e733f289_a0ec_478c_aad9_1378ad26ddfa	ALT-low
SP107624	CESC-US::eb59cf69-1997-41b9-bf69-69ad7da292a1	eb59cf69_1997_41b9_bf69_69ad7da292a1	ALT-low
SP109801	CESC-US::fb66b7f5-22ca-4d4d-97c2-30e6edfff781	fb66b7f5_22ca_4d4d_97c2_30e6edfff781	ALT-low
SP13278	CLLE-ES::1	1	ALT-low
SP13291	CLLE-ES::10	10	ALT-low
SP116732	CLLE-ES::115	115	ALT-low
SP13293	CLLE-ES::12	12	ALT-low
SP116734	CLLE-ES::122	122	ALT-low
SP115060	CLLE-ES::125	125	ALT-low
SP13379	CLLE-ES::128	128	ALT-low
SP116736	CLLE-ES::134	134	ALT-low
SP115064	CLLE-ES::137	137	ALT-low
SP116738	CLLE-ES::139	139	ALT-low
SP96882	CLLE-ES::141	141	ALT-low
SP96888	CLLE-ES::148	148	ALT-low
SP13297	CLLE-ES::15	15	ALT-low
SP116740	CLLE-ES::151	151	ALT-low
SP13399	CLLE-ES::157	157	ALT-low
SP13299	CLLE-ES::16	16	ALT-low
SP115070	CLLE-ES::166	166	ALT-low
SP116744	CLLE-ES::177	177	ALT-low
SP116746	CLLE-ES::179	179	ALT-low
SP13421	CLLE-ES::181	181	ALT-low
SP13433	CLLE-ES::188	188	ALT-low
SP13442	CLLE-ES::192	192	ALT-low
SP116748	CLLE-ES::199	199	ALT-low
SP13279	CLLE-ES::2	2	ALT-low
SP13307	CLLE-ES::20	20	ALT-low
SP13311	CLLE-ES::23	23	ALT-low
SP116750	CLLE-ES::244	244	ALT-low
SP13315	CLLE-ES::25	25	ALT-low
SP13317	CLLE-ES::26	26	ALT-low
SP13319	CLLE-ES::27	27	ALT-low
SP13481	CLLE-ES::278	278	ALT-low
SP13487	CLLE-ES::282	282	ALT-low
SP115073	CLLE-ES::283	283	ALT-low
SP13490	CLLE-ES::290	290	ALT-low
SP116752	CLLE-ES::296	296	ALT-low
SP13280	CLLE-ES::3	3	ALT-low
SP13323	CLLE-ES::30	30	ALT-low
SP13509	CLLE-ES::306	306	ALT-low
SP13514	CLLE-ES::308	308	ALT-low
SP13539	CLLE-ES::318	318	ALT-low
SP13325	CLLE-ES::32	32	ALT-low
SP13327	CLLE-ES::33	33	ALT-low
SP13594	CLLE-ES::342	342	ALT-low
SP116754	CLLE-ES::343	343	ALT-low
SP115085	CLLE-ES::356	356	ALT-low
SP13619	CLLE-ES::358	358	ALT-low
SP115089	CLLE-ES::367	367	ALT-low
SP13624	CLLE-ES::371	371	ALT-low
SP115093	CLLE-ES::372	372	ALT-low
SP115097	CLLE-ES::386	386	ALT-low
SP13331	CLLE-ES::39	39	ALT-low
SP115099	CLLE-ES::393	393	ALT-low
SP13281	CLLE-ES::4	4	ALT-low
SP115102	CLLE-ES::435	435	ALT-low
SP13339	CLLE-ES::44	44	ALT-high
SP115105	CLLE-ES::442	442	ALT-low
SP116756	CLLE-ES::467	467	ALT-low
SP116758	CLLE-ES::473	473	ALT-low
SP115108	CLLE-ES::477	477	ALT-low
SP13347	CLLE-ES::48	48	ALT-low
SP13283	CLLE-ES::5	5	ALT-low
SP116760	CLLE-ES::519	519	ALT-low
SP115111	CLLE-ES::523	523	ALT-low
SP115057	CLLE-ES::56	56	ALT-low
SP116764	CLLE-ES::577	577	ALT-low
SP116728	CLLE-ES::58	58	ALT-low
SP116766	CLLE-ES::594	594	ALT-high
SP96834	CLLE-ES::6	6	ALT-low
SP116768	CLLE-ES::628	628	ALT-low
SP13359	CLLE-ES::63	63	ALT-low
SP13361	CLLE-ES::64	64	ALT-low
SP115114	CLLE-ES::654	654	ALT-low
SP116770	CLLE-ES::661	661	ALT-low
SP116772	CLLE-ES::677	677	ALT-low
SP115117	CLLE-ES::684	684	ALT-low
SP13671	CLLE-ES::723	723	ALT-low
SP115125	CLLE-ES::749	749	ALT-low
SP13677	CLLE-ES::761	761	ALT-low
SP115128	CLLE-ES::776	776	ALT-low
SP115131	CLLE-ES::783	783	ALT-low
SP13683	CLLE-ES::785	785	ALT-low
SP116776	CLLE-ES::802	802	ALT-low
SP13363	CLLE-ES::82	82	ALT-high
SP116780	CLLE-ES::824	824	ALT-low
SP13365	CLLE-ES::83	83	ALT-low
SP116782	CLLE-ES::832	832	ALT-low
SP116730	CLLE-ES::84	84	ALT-low
SP13367	CLLE-ES::90	90	ALT-low
SP16934	COAD-US::0cb0dac8-4ce2-444a-b1ae-1550e065b4d9	0cb0dac8_4ce2_444a_b1ae_1550e065b4d9	ALT-low
SP17905	COAD-US::268c01b3-d2ce-44c0-a2fe-ea846a1253cc	268c01b3_d2ce_44c0_a2fe_ea846a1253cc	ALT-low
SP17329	COAD-US::2e386e48-b99b-4806-a3e3-081d72a606e7	2e386e48_b99b_4806_a3e3_081d72a606e7	ALT-low
SP96124	COAD-US::300fff5a-0f61-402d-b845-3938ba7b1294	300fff5a_0f61_402d_b845_3938ba7b1294	ALT-low
SP18946	COAD-US::33e989b9-fac4-47d8-b429-269044ac772a	33e989b9_fac4_47d8_b429_269044ac772a	ALT-low
SP19295	COAD-US::36eaf209-c332-4321-b6aa-51a3368ecd79	36eaf209_c332_4321_b6aa_51a3368ecd79	ALT-low
SP96110	COAD-US::490eabca-4575-4bd6-9604-6b6e23d069ce	490eabca_4575_4bd6_9604_6b6e23d069ce	ALT-low
SP19582	COAD-US::5116e3b4-2bac-40f5-8046-b9c1783faaa5	5116e3b4_2bac_40f5_8046_b9c1783faaa5	ALT-low
SP22031	COAD-US::58facedb-fcb8-4ecf-8338-2bfa4947acef	58facedb_fcb8_4ecf_8338_2bfa4947acef	ALT-low
SP18121	COAD-US::5e7074a6-5011-4dc5-950c-41365dbc6d09	5e7074a6_5011_4dc5_950c_41365dbc6d09	ALT-low
SP19983	COAD-US::6fa41234-9077-4d05-a295-6820f3bedf5b	6fa41234_9077_4d05_a295_6820f3bedf5b	ALT-low
SP96129	COAD-US::74a0264d-1d31-430d-9a88-e7334c8aa96c	74a0264d_1d31_430d_9a88_e7334c8aa96c	ALT-low
SP18787	COAD-US::750770db-53cf-4021-a8c2-5e0ddb97fef5	750770db_53cf_4021_a8c2_5e0ddb97fef5	ALT-low
SP96122	COAD-US::790266bc-c252-43f4-85d1-1b06ee529cf8	790266bc_c252_43f4_85d1_1b06ee529cf8	ALT-low
SP20993	COAD-US::7b47489f-c3cc-4388-b5d7-c7c02790a5f6	7b47489f_c3cc_4388_b5d7_c7c02790a5f6	ALT-low
SP21193	COAD-US::7d8eab0a-e6c8-4449-9ebf-50c41db94a06	7d8eab0a_e6c8_4449_9ebf_50c41db94a06	ALT-low
SP19750	COAD-US::84e34cf2-b3bb-4a1a-8fb7-6c2c604c4008	84e34cf2_b3bb_4a1a_8fb7_6c2c604c4008	ALT-low
SP96112	COAD-US::857a5889-19e7-4208-8362-f1377c408037	857a5889_19e7_4208_8362_f1377c408037	ALT-low
SP119755	COAD-US::9f45a227-1fd5-478c-a194-4a5c61b68cc3	9f45a227_1fd5_478c_a194_4a5c61b68cc3	ALT-low
SP16958	COAD-US::a06c09a8-0951-49f4-a765-5147bbcae109	a06c09a8_0951_49f4_a765_5147bbcae109	ALT-low
SP17016	COAD-US::a435fdf4-a89a-499e-9006-cbb5693eab26	a435fdf4_a89a_499e_9006_cbb5693eab26	ALT-low
SP19606	COAD-US::a512701f-88bb-4b05-8c94-fd285b9dd13e	a512701f_88bb_4b05_8c94_fd285b9dd13e	ALT-low
SP21057	COAD-US::bfb07784-693b-4c25-874e-4ad6e04a5d46	bfb07784_693b_4c25_874e_4ad6e04a5d46	ALT-low
SP96114	COAD-US::c83d38fc-e011-4f75-a100-96513611f3e9	c83d38fc_e011_4f75_a100_96513611f3e9	ALT-low
SP19215	COAD-US::ca22edd4-eb7c-4677-84aa-6f0354459a19	ca22edd4_eb7c_4677_84aa_6f0354459a19	ALT-low
SP96126	COAD-US::d3b7ada6-5395-4212-a921-8e97c92b605d	d3b7ada6_5395_4212_a921_8e97c92b605d	ALT-high
SP96120	COAD-US::d8e9ea52-ff28-4626-baa3-71350fd53ddf	d8e9ea52_ff28_4626_baa3_71350fd53ddf	ALT-low
SP17430	COAD-US::dca004bf-9c14-45a1-b186-ab3759f6c7fe	dca004bf_9c14_45a1_b186_ab3759f6c7fe	ALT-low
SP96118	COAD-US::dd7a53ee-cb08-40c4-9935-51d1ca17e9e8	dd7a53ee_cb08_40c4_9935_51d1ca17e9e8	ALT-low
SP22750	COAD-US::ddf69ed9-4c53-48b8-9f01-495bd60c3425	ddf69ed9_4c53_48b8_9f01_495bd60c3425	ALT-low
SP21528	COAD-US::df228c56-89ac-4122-93b3-6c0740c4ec09	df228c56_89ac_4122_93b3_6c0740c4ec09	ALT-low
SP16886	COAD-US::df5ab6cc-6f68-4b6b-95e2-954c6b57ba9c	df5ab6cc_6f68_4b6b_95e2_954c6b57ba9c	ALT-low
SP21400	COAD-US::e457344d-76fb-46bf-b362-61a6e811d131	e457344d_76fb_46bf_b362_61a6e811d131	ALT-low
SP96116	COAD-US::e8ec26bd-c88d-42b9-ac8a-ab121b8140f8	e8ec26bd_c88d_42b9_ac8a_ab121b8140f8	ALT-low
SP23078	COAD-US::f87c6dcc-1a9e-4df5-962c-1f946e2611f8	f87c6dcc_1a9e_4df5_962c_1f946e2611f8	ALT-low
SP17294	COAD-US::fafd4576-0709-49e1-926f-ad1ee09907ec	fafd4576_0709_49e1_926f_ad1ee09907ec	ALT-low
SP19670	COAD-US::ff1407c6-9174-4bae-a19b-d34ca71b898c	ff1407c6_9174_4bae_a19b_d34ca71b898c	ALT-low
SP127640	DLBC-US::0e9fcccc-0630-408d-a121-2c6413824cb7	0e9fcccc_0630_408d_a121_2c6413824cb7	ALT-low
SP127632	DLBC-US::1f971af1-6772-4fe6-8d35-bbe527a037fe	1f971af1_6772_4fe6_8d35_bbe527a037fe	ALT-low
SP127628	DLBC-US::67325322-483f-443f-9ffa-2a20d108a2fb	67325322_483f_443f_9ffa_2a20d108a2fb	ALT-low
SP127638	DLBC-US::a8e2df1e-4042-42af-9231-3a00e83489f0	a8e2df1e_4042_42af_9231_3a00e83489f0	ALT-low
SP127636	DLBC-US::c8cde9ea-89e9-4ee8-8a46-417a48f6d3ab	c8cde9ea_89e9_4ee8_8a46_417a48f6d3ab	ALT-low
SP127634	DLBC-US::f0a326d2-1f3e-4a5d-bca8-32aaccc52338	f0a326d2_1f3e_4a5d_bca8_32aaccc52338	ALT-low
SP127630	DLBC-US::f978cb0f-d319-4c01-b4c5-23ae1403a106	f978cb0f_d319_4c01_b4c5_23ae1403a106	ALT-low
SP23431	EOPC-DE::EOPC-01	EOPC_01	ALT-low
SP23467	EOPC-DE::EOPC-010	EOPC_010	ALT-low
SP23471	EOPC-DE::EOPC-011	EOPC_011	ALT-low
SP116221	EOPC-DE::EOPC-017	EOPC_017	ALT-low
SP23475	EOPC-DE::EOPC-018	EOPC_018	ALT-low
SP116222	EOPC-DE::EOPC-019	EOPC_019	ALT-low
SP23477	EOPC-DE::EOPC-021	EOPC_021	ALT-low
SP116223	EOPC-DE::EOPC-023	EOPC_023	ALT-low
SP23481	EOPC-DE::EOPC-024	EOPC_024	ALT-low
SP116224	EOPC-DE::EOPC-025	EOPC_025	ALT-low
SP23483	EOPC-DE::EOPC-026	EOPC_026	ALT-low
SP116227	EOPC-DE::EOPC-029	EOPC_029	ALT-low
SP23439	EOPC-DE::EOPC-03	EOPC_03	ALT-low
SP116228	EOPC-DE::EOPC-030	EOPC_030	ALT-low
SP116229	EOPC-DE::EOPC-031	EOPC_031	ALT-low
SP116231	EOPC-DE::EOPC-033	EOPC_033	ALT-low
SP23443	EOPC-DE::EOPC-04	EOPC_04	ALT-low
SP116280	EOPC-DE::EOPC-041	EOPC_041	ALT-low
SP116282	EOPC-DE::EOPC-048	EOPC_048	ALT-low
SP116284	EOPC-DE::EOPC-049	EOPC_049	ALT-low
SP23447	EOPC-DE::EOPC-05	EOPC_05	ALT-low
SP116286	EOPC-DE::EOPC-051	EOPC_051	ALT-low
SP116288	EOPC-DE::EOPC-052	EOPC_052	ALT-low
SP116290	EOPC-DE::EOPC-053	EOPC_053	ALT-low
SP116292	EOPC-DE::EOPC-054	EOPC_054	ALT-low
SP116294	EOPC-DE::EOPC-056	EOPC_056	ALT-low
SP116296	EOPC-DE::EOPC-057	EOPC_057	ALT-low
SP116298	EOPC-DE::EOPC-058	EOPC_058	ALT-low
SP23451	EOPC-DE::EOPC-06	EOPC_06	ALT-low
SP23455	EOPC-DE::EOPC-07	EOPC_07	ALT-low
SP23459	EOPC-DE::EOPC-08	EOPC_08	ALT-low
SP23463	EOPC-DE::EOPC-09	EOPC_09	ALT-low
SP111000	ESAD-UK::OCCAMS-AH-011	OCCAMS_AH_011	ALT-low
SP111001	ESAD-UK::OCCAMS-AH-014	OCCAMS_AH_014	ALT-low
SP111002	ESAD-UK::OCCAMS-AH-021	OCCAMS_AH_021	ALT-low
SP111086	ESAD-UK::OCCAMS-AH-036	OCCAMS_AH_036	ALT-low
SP110857	ESAD-UK::OCCAMS-AH-039	OCCAMS_AH_039	ALT-low
SP111088	ESAD-UK::OCCAMS-AH-042	OCCAMS_AH_042	ALT-low
SP111061	ESAD-UK::OCCAMS-AH-046	OCCAMS_AH_046	ALT-low
SP111004	ESAD-UK::OCCAMS-AH-047	OCCAMS_AH_047	ALT-low
SP111006	ESAD-UK::OCCAMS-AH-048	OCCAMS_AH_048	ALT-low
SP111089	ESAD-UK::OCCAMS-AH-061	OCCAMS_AH_061	ALT-low
SP111076	ESAD-UK::OCCAMS-AH-063	OCCAMS_AH_063	ALT-low
SP111064	ESAD-UK::OCCAMS-AH-064	OCCAMS_AH_064	ALT-high
SP110859	ESAD-UK::OCCAMS-AH-071	OCCAMS_AH_071	ALT-high
SP111082	ESAD-UK::OCCAMS-AH-077	OCCAMS_AH_077	ALT-low
SP111091	ESAD-UK::OCCAMS-AH-082	OCCAMS_AH_082	ALT-low
SP111008	ESAD-UK::OCCAMS-AH-085	OCCAMS_AH_085	ALT-high
SP111092	ESAD-UK::OCCAMS-AH-086	OCCAMS_AH_086	ALT-high
SP111066	ESAD-UK::OCCAMS-AH-088	OCCAMS_AH_088	ALT-low
SP110860	ESAD-UK::OCCAMS-AH-091	OCCAMS_AH_091	ALT-low
SP110851	ESAD-UK::OCCAMS-AH-096	OCCAMS_AH_096	ALT-low
SP111094	ESAD-UK::OCCAMS-AH-108	OCCAMS_AH_108	ALT-low
SP110861	ESAD-UK::OCCAMS-AH-112	OCCAMS_AH_112	ALT-low
SP111009	ESAD-UK::OCCAMS-AH-120	OCCAMS_AH_120	ALT-low
SP111011	ESAD-UK::OCCAMS-AH-127	OCCAMS_AH_127	ALT-low
SP111077	ESAD-UK::OCCAMS-AH-131	OCCAMS_AH_131	ALT-low
SP111078	ESAD-UK::OCCAMS-AH-133	OCCAMS_AH_133	ALT-low
SP111095	ESAD-UK::OCCAMS-AH-135	OCCAMS_AH_135	ALT-low
SP111013	ESAD-UK::OCCAMS-AH-136	OCCAMS_AH_136	ALT-low
SP110863	ESAD-UK::OCCAMS-AH-139	OCCAMS_AH_139	ALT-low
SP111014	ESAD-UK::OCCAMS-AH-140	OCCAMS_AH_140	ALT-low
SP110865	ESAD-UK::OCCAMS-AH-143	OCCAMS_AH_143	ALT-low
SP110866	ESAD-UK::OCCAMS-AH-146	OCCAMS_AH_146	ALT-low
SP111015	ESAD-UK::OCCAMS-AH-155	OCCAMS_AH_155	ALT-low
SP111017	ESAD-UK::OCCAMS-AH-160	OCCAMS_AH_160	ALT-low
SP110853	ESAD-UK::OCCAMS-AH-167	OCCAMS_AH_167	ALT-low
SP111067	ESAD-UK::OCCAMS-AH-173	OCCAMS_AH_173	ALT-low
SP111164	ESAD-UK::OCCAMS-AH-174	OCCAMS_AH_174	ALT-low
SP111019	ESAD-UK::OCCAMS-AH-182	OCCAMS_AH_182	ALT-low
SP111166	ESAD-UK::OCCAMS-AH-196	OCCAMS_AH_196	ALT-low
SP111168	ESAD-UK::OCCAMS-AH-197	OCCAMS_AH_197	ALT-low
SP111170	ESAD-UK::OCCAMS-AH-213	OCCAMS_AH_213	ALT-low
SP111096	ESAD-UK::OCCAMS-ED-003	OCCAMS_ED_003	ALT-low
SP110842	ESAD-UK::OCCAMS-ED-007	OCCAMS_ED_007	ALT-low
SP111098	ESAD-UK::OCCAMS-ED-036	OCCAMS_ED_036	ALT-low
SP111099	ESAD-UK::OCCAMS-ED-041	OCCAMS_ED_041	ALT-low
SP111101	ESAD-UK::OCCAMS-GS-002	OCCAMS_GS_002	ALT-low
SP23506	ESAD-UK::OCCAMS-PS-001	OCCAMS_PS_001	ALT-low
SP23504	ESAD-UK::OCCAMS-PS-002	OCCAMS_PS_002	ALT-low
SP23502	ESAD-UK::OCCAMS-PS-008	OCCAMS_PS_008	ALT-low
SP23496	ESAD-UK::OCCAMS-PS-012	OCCAMS_PS_012	ALT-low
SP23498	ESAD-UK::OCCAMS-PS-013	OCCAMS_PS_013	ALT-low
SP23500	ESAD-UK::OCCAMS-PS-014	OCCAMS_PS_014	ALT-low
SP111024	ESAD-UK::OCCAMS-QE-095	OCCAMS_QE_095	ALT-low
SP111069	ESAD-UK::OCCAMS-RS-006	OCCAMS_RS_006	ALT-high
SP111026	ESAD-UK::OCCAMS-RS-007	OCCAMS_RS_007	ALT-high
SP111027	ESAD-UK::OCCAMS-RS-008	OCCAMS_RS_008	ALT-low
SP111112	ESAD-UK::OCCAMS-RS-010	OCCAMS_RS_010	ALT-low
SP111029	ESAD-UK::OCCAMS-RS-014	OCCAMS_RS_014	ALT-low
SP111030	ESAD-UK::OCCAMS-RS-022	OCCAMS_RS_022	ALT-low
SP111031	ESAD-UK::OCCAMS-RS-024	OCCAMS_RS_024	ALT-low
SP111033	ESAD-UK::OCCAMS-RS-027	OCCAMS_RS_027	ALT-low
SP111113	ESAD-UK::OCCAMS-RS-028	OCCAMS_RS_028	ALT-low
SP111035	ESAD-UK::OCCAMS-RS-029	OCCAMS_RS_029	ALT-low
SP111036	ESAD-UK::OCCAMS-RS-031	OCCAMS_RS_031	ALT-low
SP111070	ESAD-UK::OCCAMS-RS-032	OCCAMS_RS_032	ALT-low
SP111072	ESAD-UK::OCCAMS-RS-035	OCCAMS_RS_035	ALT-low
SP111114	ESAD-UK::OCCAMS-RS-036	OCCAMS_RS_036	ALT-low
SP111173	ESAD-UK::OCCAMS-RS-047	OCCAMS_RS_047	ALT-low
SP111116	ESAD-UK::OCCAMS-SH-003	OCCAMS_SH_003	ALT-low
SP110845	ESAD-UK::OCCAMS-SH-020	OCCAMS_SH_020	ALT-low
SP110846	ESAD-UK::OCCAMS-SH-024	OCCAMS_SH_024	ALT-low
SP111117	ESAD-UK::OCCAMS-SH-038	OCCAMS_SH_038	ALT-low
SP111038	ESAD-UK::OCCAMS-SH-051	OCCAMS_SH_051	ALT-low
SP111119	ESAD-UK::OCCAMS-SH-071	OCCAMS_SH_071	ALT-low
SP110847	ESAD-UK::OCCAMS-ST-020	OCCAMS_ST_020	ALT-low
SP111039	ESAD-UK::OCCAMS-ST-023	OCCAMS_ST_023	ALT-low
SP110849	ESAD-UK::OCCAMS-ST-030	OCCAMS_ST_030	ALT-low
SP111084	ESAD-UK::OCCAMS-ST-033	OCCAMS_ST_033	ALT-low
SP111042	ESAD-UK::OCCAMS-ST-035	OCCAMS_ST_035	ALT-low
SP111080	ESAD-UK::OCCAMS-ST-036	OCCAMS_ST_036	ALT-low
SP111043	ESAD-UK::OCCAMS-ST-037	OCCAMS_ST_037	ALT-low
SP111045	ESAD-UK::OCCAMS-ST-041	OCCAMS_ST_041	ALT-high
SP111047	ESAD-UK::OCCAMS-ST-043	OCCAMS_ST_043	ALT-low
SP111049	ESAD-UK::OCCAMS-WG-001	OCCAMS_WG_001	ALT-low
SP111051	ESAD-UK::OCCAMS-WG-002	OCCAMS_WG_002	ALT-low
SP111074	ESAD-UK::OCCAMS-WG-005	OCCAMS_WG_005	ALT-low
SP111052	ESAD-UK::OCCAMS-WG-006	OCCAMS_WG_006	ALT-low
SP111175	ESAD-UK::OCCAMS-WG-008	OCCAMS_WG_008	ALT-high
SP111054	ESAD-UK::OCCAMS-WG-009	OCCAMS_WG_009	ALT-low
SP111056	ESAD-UK::OCCAMS-WG-019	OCCAMS_WG_019	ALT-low
SP111057	ESAD-UK::OCCAMS-ZZ-004	OCCAMS_ZZ_004	ALT-low
SP111075	ESAD-UK::OCCAMS-ZZ-009	OCCAMS_ZZ_009	ALT-low
SP111058	ESAD-UK::OCCAMS-ZZ-011	OCCAMS_ZZ_011	ALT-low
SP110855	ESAD-UK::OCCAMS-ZZ-016	OCCAMS_ZZ_016	ALT-low
SP111059	ESAD-UK::OCCAMS-ZZ-019	OCCAMS_ZZ_019	ALT-low
SP135180	GACA-CN::CGP_donor_GC00001	CGP_donor_GC00001	ALT-low
SP135182	GACA-CN::CGP_donor_GC00002	CGP_donor_GC00002	ALT-low
SP135184	GACA-CN::CGP_donor_GC00003	CGP_donor_GC00003	ALT-low
SP135186	GACA-CN::CGP_donor_GC00004	CGP_donor_GC00004	ALT-low
SP135188	GACA-CN::CGP_donor_GC00005	CGP_donor_GC00005	ALT-low
SP135194	GACA-CN::CGP_donor_GC00008	CGP_donor_GC00008	ALT-low
SP135205	GACA-CN::CGP_donor_GC00013	CGP_donor_GC00013	ALT-low
SP135209	GACA-CN::CGP_donor_GC00014	CGP_donor_GC00014	ALT-low
SP135213	GACA-CN::CGP_donor_GC00015	CGP_donor_GC00015	ALT-low
SP135217	GACA-CN::CGP_donor_GC00016	CGP_donor_GC00016	ALT-low
SP135222	GACA-CN::CGP_donor_GC00017	CGP_donor_GC00017	ALT-low
SP135226	GACA-CN::CGP_donor_GC00018	CGP_donor_GC00018	ALT-low
SP135230	GACA-CN::CGP_donor_GC00019	CGP_donor_GC00019	ALT-low
SP135234	GACA-CN::CGP_donor_GC00020	CGP_donor_GC00020	ALT-high
SP135238	GACA-CN::CGP_donor_GC00021	CGP_donor_GC00021	ALT-low
SP135240	GACA-CN::CGP_donor_GC00022	CGP_donor_GC00022	ALT-low
SP135258	GACA-CN::CGP_donor_GC00027	CGP_donor_GC00027	ALT-low
SP135262	GACA-CN::CGP_donor_GC00028	CGP_donor_GC00028	ALT-low
SP135270	GACA-CN::CGP_donor_GC00029	CGP_donor_GC00029	ALT-low
SP135293	GACA-CN::CGP_donor_GC00032	CGP_donor_GC00032	ALT-low
SP135299	GACA-CN::CGP_donor_GC00033	CGP_donor_GC00033	ALT-low
SP135310	GACA-CN::CGP_donor_GC00035	CGP_donor_GC00035	ALT-low
SP135323	GACA-CN::CGP_donor_GC00037	CGP_donor_GC00037	ALT-low
SP135390	GACA-CN::CGP_donor_GC00046	CGP_donor_GC00046	ALT-low
SP135393	GACA-CN::CGP_donor_GC00047	CGP_donor_GC00047	ALT-low
SP135405	GACA-CN::CGP_donor_GC00048	CGP_donor_GC00048	ALT-low
SP135411	GACA-CN::CGP_donor_GC00049	CGP_donor_GC00049	ALT-low
SP135415	GACA-CN::CGP_donor_GC00050	CGP_donor_GC00050	ALT-low
SP135420	GACA-CN::CGP_donor_GC00051	CGP_donor_GC00051	ALT-low
SP135425	GACA-CN::CGP_donor_GC00052	CGP_donor_GC00052	ALT-low
SP135431	GACA-CN::CGP_donor_GC00053	CGP_donor_GC00053	ALT-low
SP135436	GACA-CN::CGP_donor_GC00054	CGP_donor_GC00054	ALT-low
SP24135	GBM-US::0078b0c4-68a9-483b-9aab-61156d263213	0078b0c4_68a9_483b_9aab_61156d263213	ALT-low
SP24565	GBM-US::01a92062-967a-4900-8dc7-a5ecd3b3f8e2	01a92062_967a_4900_8dc7_a5ecd3b3f8e2	ALT-low
SP29559	GBM-US::054f472f-98cb-4559-b2e2-b5f800fc8eef	054f472f_98cb_4559_b2e2_b5f800fc8eef	ALT-high
SP24702	GBM-US::0798dbe2-1914-427c-a2fe-2a865d0d6eda	0798dbe2_1914_427c_a2fe_2a865d0d6eda	ALT-low
SP23622	GBM-US::12824b2b-9c0a-4dcf-8941-34593a4e93da	12824b2b_9c0a_4dcf_8941_34593a4e93da	ALT-low
SP23754	GBM-US::17dffffc-65d6-4209-9075-18a441001f0f	17dffffc_65d6_4209_9075_18a441001f0f	ALT-low
SP28581	GBM-US::2c5fa2d4-8e35-42e4-8bca-9fb3371a19c8	2c5fa2d4_8e35_42e4_8bca_9fb3371a19c8	ALT-low
SP29697	GBM-US::2f4a127f-101a-4192-b3e8-f9be2c8648bc	2f4a127f_101a_4192_b3e8_f9be2c8648bc	ALT-low
SP26499	GBM-US::309005a2-93a8-4566-b8d3-6b9310144266	309005a2_93a8_4566_b8d3_6b9310144266	ALT-low
SP28041	GBM-US::3258cb3b-f63b-463c-b2e4-d638149157c5	3258cb3b_f63b_463c_b2e4_d638149157c5	ALT-low
SP27603	GBM-US::352768f9-3ce1-419c-beef-6515c78f5d7a	352768f9_3ce1_419c_beef_6515c78f5d7a	ALT-low
SP25833	GBM-US::386b629e-fab1-4033-b088-45d6eeb4a13e	386b629e_fab1_4033_b088_45d6eeb4a13e	ALT-low
SP26709	GBM-US::3f960d3b-a58c-43d0-a8a4-f3555b399c9d	3f960d3b_a58c_43d0_a8a4_f3555b399c9d	ALT-low
SP27201	GBM-US::521ea765-1bd1-423d-a75d-091243df37a9	521ea765_1bd1_423d_a75d_091243df37a9	ALT-low
SP25518	GBM-US::5613f5f6-086d-470b-8f77-6dcb7f8625b7	5613f5f6_086d_470b_8f77_6dcb7f8625b7	ALT-low
SP25380	GBM-US::5c984433-33cf-42fc-b3ba-511efcdcab19	5c984433_33cf_42fc_b3ba_511efcdcab19	ALT-low
SP28275	GBM-US::6c28f086-6a25-40b6-93eb-bba0014acda6	6c28f086_6a25_40b6_93eb_bba0014acda6	ALT-low
SP27957	GBM-US::6c5154d2-af36-492f-b520-d925528824e4	6c5154d2_af36_492f_b520_d925528824e4	ALT-low
SP27825	GBM-US::6e6962d8-34b8-431c-8220-42b0b92a410b	6e6962d8_34b8_431c_8220_42b0b92a410b	ALT-low
SP26649	GBM-US::713190ed-c6c1-4695-814b-85ca9b95e6a0	713190ed_c6c1_4695_814b_85ca9b95e6a0	ALT-low
SP23639	GBM-US::737b35e1-d668-4fce-9b6e-76946c7952b6	737b35e1_d668_4fce_9b6e_76946c7952b6	ALT-low
SP23775	GBM-US::74139255-a635-4c87-814d-3dd04ed630a8	74139255_a635_4c87_814d_3dd04ed630a8	ALT-low
SP28659	GBM-US::8da3103e-3e6c-4176-a583-d5fe5e60601e	8da3103e_3e6c_4176_a583_d5fe5e60601e	ALT-low
SP26475	GBM-US::93ed7a2b-b0cb-4a84-871f-5c34a0b6a640	93ed7a2b_b0cb_4a84_871f_5c34a0b6a640	ALT-low
SP25332	GBM-US::97686ab2-3b7e-4b21-9bf3-9a5a01709e04	97686ab2_3b7e_4b21_9bf3_9a5a01709e04	ALT-low
SP23739	GBM-US::9853c6bb-a42c-4698-abe5-f3c897ebc8f6	9853c6bb_a42c_4698_abe5_f3c897ebc8f6	ALT-low
SP26439	GBM-US::a2ac9937-f351-4d78-9261-264bf6c21e0c	a2ac9937_f351_4d78_9261_264bf6c21e0c	ALT-high
SP25905	GBM-US::a515cf2d-e918-4958-9bf6-e611b425a97e	a515cf2d_e918_4958_9bf6_e611b425a97e	ALT-low
SP24236	GBM-US::b1c4579c-72fa-4974-830c-b6a81ace45f4	b1c4579c_72fa_4974_830c_b6a81ace45f4	ALT-low
SP28791	GBM-US::b37d944c-c65c-46d6-bb8b-3eb37cb85b68	b37d944c_c65c_46d6_bb8b_3eb37cb85b68	ALT-high
SP25350	GBM-US::be3a7ef3-34ed-40e1-9d9c-187940596b26	be3a7ef3_34ed_40e1_9d9c_187940596b26	ALT-low
SP25494	GBM-US::bf339349-062f-4ea9-a0b2-d87d3a21099e	bf339349_062f_4ea9_a0b2_d87d3a21099e	ALT-low
SP24815	GBM-US::c184c3ca-7ad3-4202-b108-cb9fd5f5d947	c184c3ca_7ad3_4202_b108_cb9fd5f5d947	ALT-low
SP28335	GBM-US::c931f3bd-74c5-4ebd-bc0f-c7c6becd25ab	c931f3bd_74c5_4ebd_bc0f_c7c6becd25ab	ALT-low
SP29331	GBM-US::de7b7cac-f094-4d59-8651-e991e34ea093	de7b7cac_f094_4d59_8651_e991e34ea093	ALT-low
SP23925	GBM-US::e17a6048-7a72-42c0-ad3f-97cbff02bc9f	e17a6048_7a72_42c0_ad3f_97cbff02bc9f	ALT-high
SP27339	GBM-US::ea3b5da2-6a12-400c-bf0f-e442f5ec1132	ea3b5da2_6a12_400c_bf0f_e442f5ec1132	ALT-low
SP27939	GBM-US::f45f4a30-6b4c-4f15-9140-959d6a25a45f	f45f4a30_6b4c_4f15_9140_959d6a25a45f	ALT-low
SP24391	GBM-US::fa1f1cfc-9da0-488b-93fe-60aaff99c171	fa1f1cfc_9da0_488b_93fe_60aaff99c171	ALT-low
SP30083	HNSC-US::05fbd98c-28bd-41bc-ae60-16ac0c16c723	05fbd98c_28bd_41bc_ae60_16ac0c16c723	ALT-low
SP33688	HNSC-US::0956bc67-dd55-4c54-a56a-f22f2856662a	0956bc67_dd55_4c54_a56a_f22f2856662a	ALT-low
SP33774	HNSC-US::180036a2-3b56-405e-a1fe-d5932517b6c7	180036a2_3b56_405e_a1fe_d5932517b6c7	ALT-low
SP32014	HNSC-US::1f744ada-6de1-446d-b62c-76a7fc8b40af	1f744ada_6de1_446d_b62c_76a7fc8b40af	ALT-low
SP31030	HNSC-US::3c975b68-4a6e-4c97-a8d1-b9a427d4957c	3c975b68_4a6e_4c97_a8d1_b9a427d4957c	ALT-low
SP30077	HNSC-US::3e5f451a-5882-4914-ae1a-95c898c2bcca	3e5f451a_5882_4914_ae1a_95c898c2bcca	ALT-low
SP30803	HNSC-US::4075717b-2240-4842-a00a-0c4dbcb910c4	4075717b_2240_4842_a00a_0c4dbcb910c4	ALT-low
SP33837	HNSC-US::468649e7-1525-4b8a-8ab5-ddb27db5f022	468649e7_1525_4b8a_8ab5_ddb27db5f022	ALT-low
SP31814	HNSC-US::4cffea0b-90a7-4c86-a73f-bb8feca3ada7	4cffea0b_90a7_4c86_a73f_bb8feca3ada7	ALT-low
SP31126	HNSC-US::534f85f2-b9eb-45be-87d5-c3dffd13d541	534f85f2_b9eb_45be_87d5_c3dffd13d541	ALT-low
SP32694	HNSC-US::53d9a130-4a3a-4491-85cd-9a44415a1632	53d9a130_4a3a_4491_85cd_9a44415a1632	ALT-low
SP29987	HNSC-US::5fce954c-11b9-41f4-9471-4b5bdc0efa7f	5fce954c_11b9_41f4_9471_4b5bdc0efa7f	ALT-low
SP33094	HNSC-US::64bb5550-2735-4401-a0db-58ec1020a32d	64bb5550_2735_4401_a0db_58ec1020a32d	ALT-low
SP32662	HNSC-US::6909302d-358a-46cd-8052-eedb09c83c83	6909302d_358a_46cd_8052_eedb09c83c83	ALT-high
SP30071	HNSC-US::70741b73-9683-42bd-87fc-6a021a70103b	70741b73_9683_42bd_87fc_6a021a70103b	ALT-low
SP30675	HNSC-US::7de19081-d5fd-468c-ad0d-f6e3e8b2ad70	7de19081_d5fd_468c_ad0d_f6e3e8b2ad70	ALT-low
SP32222	HNSC-US::832316ee-08ab-412b-9e4d-8a57ff84bc11	832316ee_08ab_412b_9e4d_8a57ff84bc11	ALT-low
SP31606	HNSC-US::89f91e36-fed8-4da3-8a35-c761d6f65285	89f91e36_fed8_4da3_8a35_c761d6f65285	ALT-low
SP33544	HNSC-US::8c238d30-df8e-4e6b-98fc-21696269a294	8c238d30_df8e_4e6b_98fc_21696269a294	ALT-low
SP31790	HNSC-US::8fc1f1be-d2d5-4b3a-9973-f4d964018beb	8fc1f1be_d2d5_4b3a_9973_f4d964018beb	ALT-low
SP32894	HNSC-US::90a8d2cb-1f31-45f9-8575-eed3cb9a7798	90a8d2cb_1f31_45f9_8575_eed3cb9a7798	ALT-low
SP32958	HNSC-US::9ae5101b-6031-4ab1-bfca-198c41af3184	9ae5101b_6031_4ab1_bfca_198c41af3184	ALT-low
SP34005	HNSC-US::9e178d80-fe90-4998-9dae-726c4beceef7	9e178d80_fe90_4998_9dae_726c4beceef7	ALT-low
SP30185	HNSC-US::9f89510c-ed07-471f-b35e-7c87c237b9fe	9f89510c_ed07_471f_b35e_7c87c237b9fe	ALT-low
SP31854	HNSC-US::ad6c9d09-2c03-4786-a72d-dd2aa5f603d4	ad6c9d09_2c03_4786_a72d_dd2aa5f603d4	ALT-low
SP30213	HNSC-US::ba9d4568-71a8-41fc-a2be-0bf784e36d6a	ba9d4568_71a8_41fc_a2be_0bf784e36d6a	ALT-low
SP115162	HNSC-US::bd75d8ee-916b-4abc-bf33-bce6a4217076	bd75d8ee_916b_4abc_bf33_bce6a4217076	ALT-low
SP30093	HNSC-US::bf6b931e-cb2e-4cc0-b603-e9fc71fdc509	bf6b931e_cb2e_4cc0_b603_e9fc71fdc509	ALT-low
SP30143	HNSC-US::c1f50a22-38df-41cc-a1f4-f7985504a7ac	c1f50a22_38df_41cc_a1f4_f7985504a7ac	ALT-low
SP30843	HNSC-US::c7df3466-b9a7-4818-883b-d0cd08483570	c7df3466_b9a7_4818_883b_d0cd08483570	ALT-low
SP31422	HNSC-US::cb99fb14-641c-4fb3-bf1d-17efb8cd982a	cb99fb14_641c_4fb3_bf1d_17efb8cd982a	ALT-low
SP31046	HNSC-US::cd032ddb-55f2-4c77-8dcf-e4e630f7de6f	cd032ddb_55f2_4c77_8dcf_e4e630f7de6f	ALT-low
SP30493	HNSC-US::d189a6c6-210f-4957-b500-457d5ce3f867	d189a6c6_210f_4957_b500_457d5ce3f867	ALT-low
SP31174	HNSC-US::d2ca9a4d-c14c-40c0-871c-88794a02e4aa	d2ca9a4d_c14c_40c0_871c_88794a02e4aa	ALT-low
SP30011	HNSC-US::d5eedfb5-4fa3-4a1e-ad0d-ea550b22a5ba	d5eedfb5_4fa3_4a1e_ad0d_ea550b22a5ba	ALT-low
SP32742	HNSC-US::d7641ca1-a062-4dd2-9414-447af7311a84	d7641ca1_a062_4dd2_9414_447af7311a84	ALT-low
SP30332	HNSC-US::d89b1fd6-bef4-4803-8ed3-3b442be600b6	d89b1fd6_bef4_4803_8ed3_3b442be600b6	ALT-low
SP31190	HNSC-US::e303b8c4-6428-4134-bb9d-a95dc1d8e35e	e303b8c4_6428_4134_bb9d_a95dc1d8e35e	ALT-low
SP33496	HNSC-US::e7d49212-e9cb-4cd7-923a-bdfc82a4a150	e7d49212_e9cb_4cd7_923a_bdfc82a4a150	ALT-low
SP30907	HNSC-US::e8ac39e6-377a-412c-b18d-f6c4fc654ec6	e8ac39e6_377a_412c_b18d_f6c4fc654ec6	ALT-low
SP29940	HNSC-US::f030e410-2585-461e-ad23-9fdf026ac06c	f030e410_2585_461e_ad23_9fdf026ac06c	ALT-low
SP31334	HNSC-US::f33aa93f-b32d-4c4f-9a71-1e5ab69c6899	f33aa93f_b32d_4c4f_9a71_1e5ab69c6899	ALT-low
SP30113	HNSC-US::fafd6f5b-1d76-4537-bd1c-e0bd7b4e2166	fafd6f5b_1d76_4537_bd1c_e0bd7b4e2166	ALT-low
SP123844	KICH-US::02979422-5149-4750-ad5f-483e0bec6ac5	02979422_5149_4750_ad5f_483e0bec6ac5	ALT-low
SP123856	KICH-US::02ec7a3a-2812-4a65-93cd-07bf655cc91b	02ec7a3a_2812_4a65_93cd_07bf655cc91b	ALT-low
SP123842	KICH-US::03f3dd32-e1d1-485b-a968-3f55798f4d46	03f3dd32_e1d1_485b_a968_3f55798f4d46	ALT-low
SP123984	KICH-US::04e9a63a-d742-488c-8564-bf9d79aa2091	04e9a63a_d742_488c_8564_bf9d79aa2091	ALT-high
SP123850	KICH-US::0f3c4f8f-0766-46b0-81b4-18ca4f6ea20a	0f3c4f8f_0766_46b0_81b4_18ca4f6ea20a	ALT-low
SP124021	KICH-US::151f07f5-1529-4fcd-912c-e55b2ff8abef	151f07f5_1529_4fcd_912c_e55b2ff8abef	ALT-low
SP123884	KICH-US::23656226-2d99-4548-959f-5c2eed803e33	23656226_2d99_4548_959f_5c2eed803e33	ALT-low
SP123902	KICH-US::2ea84e23-6a0a-4c5d-9c70-d5355a85df35	2ea84e23_6a0a_4c5d_9c70_d5355a85df35	ALT-low
SP123894	KICH-US::2f1c4db6-88a7-4a5d-a5fe-94d85f569440	2f1c4db6_88a7_4a5d_a5fe_94d85f569440	ALT-low
SP123955	KICH-US::2fc175d1-9d95-44fd-a53e-820f6f404551	2fc175d1_9d95_44fd_a53e_820f6f404551	ALT-high
SP123870	KICH-US::3129e869-bb2f-423a-bd20-d0daae33b11a	3129e869_bb2f_423a_bd20_d0daae33b11a	ALT-low
SP123978	KICH-US::366219b9-fde3-4d2d-82d3-15fe6245aa98	366219b9_fde3_4d2d_82d3_15fe6245aa98	ALT-low
SP123854	KICH-US::3ec3bcb3-492c-4942-be02-76a67f57e38f	3ec3bcb3_492c_4942_be02_76a67f57e38f	ALT-low
SP123892	KICH-US::40f79cfe-a51f-497b-b06e-7a4f9004f092	40f79cfe_a51f_497b_b06e_7a4f9004f092	ALT-low
SP123846	KICH-US::452135f2-6de6-4593-a091-ddf6344ee431	452135f2_6de6_4593_a091_ddf6344ee431	ALT-low
SP123958	KICH-US::4a88bc85-4c6e-4fac-8dbb-d3fc5f36b35e	4a88bc85_4c6e_4fac_8dbb_d3fc5f36b35e	ALT-high
SP123897	KICH-US::4e4faf51-2cbf-4910-a093-186660e4a19b	4e4faf51_2cbf_4910_a093_186660e4a19b	ALT-high
SP123840	KICH-US::6101ffe6-2ef6-4256-9d6b-a7c545836995	6101ffe6_2ef6_4256_9d6b_a7c545836995	ALT-low
SP123872	KICH-US::70e306ee-9584-49d6-81a1-a49d837ab6aa	70e306ee_9584_49d6_81a1_a49d837ab6aa	ALT-high
SP123886	KICH-US::739deed4-d1dc-458f-bd0f-1e24d2bfd305	739deed4_d1dc_458f_bd0f_1e24d2bfd305	ALT-low
SP123836	KICH-US::83b3060c-2449-4581-88ef-817d126e4525	83b3060c_2449_4581_88ef_817d126e4525	ALT-low
SP123888	KICH-US::872092b3-d31e-44d7-bd03-e29f52f8ab5a	872092b3_d31e_44d7_bd03_e29f52f8ab5a	ALT-low
SP123852	KICH-US::8ac7f218-bd7b-4dda-8879-2cec49748e42	8ac7f218_bd7b_4dda_8879_2cec49748e42	ALT-low
SP123964	KICH-US::8c9e1f60-1838-4aa4-a667-c1cef7dddbdf	8c9e1f60_1838_4aa4_a667_c1cef7dddbdf	ALT-low
SP123972	KICH-US::955d428c-8fe8-456b-b86d-65ea6c2a1b18	955d428c_8fe8_456b_b86d_65ea6c2a1b18	ALT-low
SP123900	KICH-US::9680b5ff-1882-434f-9981-e8ac33764b93	9680b5ff_1882_434f_9981_e8ac33764b93	ALT-high
SP124017	KICH-US::9aa02d46-294b-4e99-b9ee-56edcbfb5275	9aa02d46_294b_4e99_b9ee_56edcbfb5275	ALT-low
SP123858	KICH-US::9aabcbd7-a26a-49b1-abf1-02c0dc3adcf2	9aabcbd7_a26a_49b1_abf1_02c0dc3adcf2	ALT-low
SP123882	KICH-US::a122d361-835e-4cf2-850f-af7864aa112c	a122d361_835e_4cf2_850f_af7864aa112c	ALT-low
SP123878	KICH-US::a5af1391-89d3-4f41-930e-7e8272afec98	a5af1391_89d3_4f41_930e_7e8272afec98	ALT-low
SP123988	KICH-US::af1111af-9384-4e37-9b16-227d38007ebd	af1111af_9384_4e37_9b16_227d38007ebd	ALT-low
SP123969	KICH-US::b08dfba8-6afb-4217-9259-72be6f1f3363	b08dfba8_6afb_4217_9259_72be6f1f3363	ALT-high
SP123876	KICH-US::b4a0bf74-1381-4c17-b97d-206810d9e59a	b4a0bf74_1381_4c17_b97d_206810d9e59a	ALT-low
SP123874	KICH-US::c689ae1d-4a6b-45db-b4d1-6b34c5c61522	c689ae1d_4a6b_45db_b4d1_6b34c5c61522	ALT-low
SP123967	KICH-US::cc316faf-dcb1-4dea-b8b0-a17d000ff40f	cc316faf_dcb1_4dea_b8b0_a17d000ff40f	ALT-low
SP124013	KICH-US::d52c3cb6-921e-4f26-b49c-e6e4f11f9c06	d52c3cb6_921e_4f26_b49c_e6e4f11f9c06	ALT-low
SP123953	KICH-US::dc04b82c-e1e8-4917-ba19-c2fea4a1b69a	dc04b82c_e1e8_4917_ba19_c2fea4a1b69a	ALT-low
SP123995	KICH-US::e1e15226-9f8e-4035-8f08-eb1fed57080e	e1e15226_9f8e_4035_8f08_eb1fed57080e	ALT-low
SP124033	KICH-US::ee8c1919-17a9-4df1-8aa5-79546621b23c	ee8c1919_17a9_4df1_8aa5_79546621b23c	ALT-low
SP124003	KICH-US::f1c1502e-1bd6-425a-b651-454363809668	f1c1502e_1bd6_425a_b651_454363809668	ALT-low
SP123998	KICH-US::f2b58595-dec0-4194-ab33-7c7dc6c058a6	f2b58595_dec0_4194_ab33_7c7dc6c058a6	ALT-low
SP123890	KICH-US::f31ba8ec-a3dd-4dd8-8d15-f6c5975ebe44	f31ba8ec_a3dd_4dd8_8d15_f6c5975ebe44	ALT-low
SP123950	KICH-US::f3ba1cf8-ac67-4da8-96f3-8680dc55f247	f3ba1cf8_ac67_4da8_96f3_8680dc55f247	ALT-low
SP41453	KIRC-US::0487fc41-386c-4d76-9084-daf959bf5e98	0487fc41_386c_4d76_9084_daf959bf5e98	ALT-low
SP40047	KIRC-US::11ab53c8-6366-4bc9-b60d-23e6ed2d1cae	11ab53c8_6366_4bc9_b60d_23e6ed2d1cae	ALT-low
SP39907	KIRC-US::1adb05d4-e1ca-4ede-81c7-ff24a243abae	1adb05d4_e1ca_4ede_81c7_ff24a243abae	ALT-low
SP34493	KIRC-US::1e417b93-837d-4110-9090-239eb82c3e20	1e417b93_837d_4110_9090_239eb82c3e20	ALT-low
SP37903	KIRC-US::267ff78b-bceb-466e-8582-c560fe227ff0	267ff78b_bceb_466e_8582_c560fe227ff0	ALT-low
SP36218	KIRC-US::28e9b6f9-ab6a-400b-a6a9-79095a443591	28e9b6f9_ab6a_400b_a6a9_79095a443591	ALT-low
SP36586	KIRC-US::2939c03a-6f3f-4f7b-b246-34361baadeb9	2939c03a_6f3f_4f7b_b246_34361baadeb9	ALT-low
SP39102	KIRC-US::2ed3296a-5b10-40d8-8af4-90dc031657cd	2ed3296a_5b10_40d8_8af4_90dc031657cd	ALT-low
SP35989	KIRC-US::33cf0893-0411-4758-aa90-602bfedf0850	33cf0893_0411_4758_aa90_602bfedf0850	ALT-low
SP34186	KIRC-US::3cbca837-f5a7-4a87-8f02-c59eac232d5a	3cbca837_f5a7_4a87_8f02_c59eac232d5a	ALT-low
SP37516	KIRC-US::3e976301-4042-4ac0-8f01-ef2f1a8161a6	3e976301_4042_4ac0_8f01_ef2f1a8161a6	ALT-low
SP34452	KIRC-US::3f93d1cf-a307-4e29-9e6f-239e9ffaa179	3f93d1cf_a307_4e29_9e6f_239e9ffaa179	ALT-low
SP39248	KIRC-US::4b2ec8aa-8460-440e-b75b-6b92ae7a3ffc	4b2ec8aa_8460_440e_b75b_6b92ae7a3ffc	ALT-low
SP38044	KIRC-US::4c325ee1-9b8e-45d4-a0a7-e47ec1eac402	4c325ee1_9b8e_45d4_a0a7_e47ec1eac402	ALT-low
SP35617	KIRC-US::4edff57f-4b0e-4770-beac-590da7d7232c	4edff57f_4b0e_4770_beac_590da7d7232c	ALT-low
SP37970	KIRC-US::577847b9-f9b6-4954-868f-3d5ab2b4f694	577847b9_f9b6_4954_868f_3d5ab2b4f694	ALT-low
SP39997	KIRC-US::659294b9-ded9-498a-bc00-c1d4d456aa4a	659294b9_ded9_498a_bc00_c1d4d456aa4a	ALT-low
SP42829	KIRC-US::7664c241-b369-4d76-9cd1-7f2bdc1d267f	7664c241_b369_4d76_9cd1_7f2bdc1d267f	ALT-low
SP40736	KIRC-US::78048432-2de1-498c-9cf1-9c5bd43daa39	78048432_2de1_498c_9cf1_9c5bd43daa39	ALT-low
SP39298	KIRC-US::781acafa-a58b-4180-bbca-c5b675d51b17	781acafa_a58b_4180_bbca_c5b675d51b17	ALT-low
SP43201	KIRC-US::7ca06dbe-f073-4aee-86ff-a545fad5ea93	7ca06dbe_f073_4aee_86ff_a545fad5ea93	ALT-low
SP38759	KIRC-US::80c4fc5b-dc7d-4308-8c81-6e83625963b5	80c4fc5b_dc7d_4308_8c81_6e83625963b5	ALT-low
SP35412	KIRC-US::8aaa4e25-5c12-4ace-96dc-91aaa0c4457c	8aaa4e25_5c12_4ace_96dc_91aaa0c4457c	ALT-low
SP34431	KIRC-US::900b5f21-e8fb-4a3f-b8e3-ef098716e508	900b5f21_e8fb_4a3f_b8e3_ef098716e508	ALT-low
SP35849	KIRC-US::9b84d013-713b-4571-888c-12863fdd4a52	9b84d013_713b_4571_888c_12863fdd4a52	ALT-low
SP34246	KIRC-US::9da334ed-314c-4445-ba29-ffd9bb42403c	9da334ed_314c_4445_ba29_ffd9bb42403c	ALT-low
SP36498	KIRC-US::9dc7812b-c7a2-4de4-bf6d-4c7261384a62	9dc7812b_c7a2_4de4_bf6d_4c7261384a62	ALT-low
SP38271	KIRC-US::9ecdde9c-2179-4830-bd10-c4fa40f26066	9ecdde9c_2179_4830_bd10_c4fa40f26066	ALT-low
SP37432	KIRC-US::9f5c0a43-d222-484a-9249-d288387dd7a1	9f5c0a43_d222_484a_9249_d288387dd7a1	ALT-low
SP39594	KIRC-US::bbbce1ba-c739-43ba-b9cf-a4f746491ae3	bbbce1ba_c739_43ba_b9cf_a4f746491ae3	ALT-low
SP42154	KIRC-US::bbdaa931-e922-49be-bfbf-fa0c2ae27d7a	bbdaa931_e922_49be_bfbf_fa0c2ae27d7a	ALT-low
SP37636	KIRC-US::cc353686-e2b6-46a1-8095-48e2bc44b11f	cc353686_e2b6_46a1_8095_48e2bc44b11f	ALT-low
SP34191	KIRC-US::cfc999aa-802e-4a0d-8b14-be2b19fa2a17	cfc999aa_802e_4a0d_8b14_be2b19fa2a17	ALT-low
SP37369	KIRC-US::db058eb4-9c5e-4226-92d1-de24aea83630	db058eb4_9c5e_4226_92d1_de24aea83630	ALT-low
SP36036	KIRC-US::f2801b21-5444-4cc3-a642-c60c6d82cd3d	f2801b21_5444_4cc3_a642_c60c6d82cd3d	ALT-low
SP39349	KIRC-US::f5759059-c0e3-4f1a-af96-5c7197d3c33c	f5759059_c0e3_4f1a_af96_5c7197d3c33c	ALT-low
SP35951	KIRC-US::fb9bafa5-7133-4955-8156-4eb6763dc8e1	fb9bafa5_7133_4955_8156_4eb6763dc8e1	ALT-low
SP109470	KIRP-US::072507cf-1249-4b28-86d4-3ab97822a74c	072507cf_1249_4b28_86d4_3ab97822a74c	ALT-low
SP97145	KIRP-US::0c151271-2cf9-43f4-9e9b-fe927de43131	0c151271_2cf9_43f4_9e9b_fe927de43131	ALT-low
SP97104	KIRP-US::1db41963-a520-47f0-828c-ed5c626507b1	1db41963_a520_47f0_828c_ed5c626507b1	ALT-low
SP106656	KIRP-US::2030e10b-a4c2-460f-9e29-90c8a76ea05e	2030e10b_a4c2_460f_9e29_90c8a76ea05e	ALT-low
SP43651	KIRP-US::2272c592-b9b6-4483-9f7f-6e185699b900	2272c592_b9b6_4483_9f7f_6e185699b900	ALT-low
SP97258	KIRP-US::2c084454-18e9-4837-9bba-7e91a73a48e0	2c084454_18e9_4837_9bba_7e91a73a48e0	ALT-low
SP97243	KIRP-US::36b46540-472f-4a4d-a801-b8b6ae660dc9	36b46540_472f_4a4d_a801_b8b6ae660dc9	ALT-low
SP43808	KIRP-US::42d044ae-1416-477d-ac80-779c49bc8d35	42d044ae_1416_477d_ac80_779c49bc8d35	ALT-low
SP106602	KIRP-US::45bdcfd6-1e3f-4be8-b843-ae949e8e43eb	45bdcfd6_1e3f_4be8_b843_ae949e8e43eb	ALT-low
SP43664	KIRP-US::4edd92e1-5da5-49a3-80e4-fa456aa425b8	4edd92e1_5da5_49a3_80e4_fa456aa425b8	ALT-low
SP43532	KIRP-US::5c9a6c40-982e-45c7-98d3-aeb6cad16986	5c9a6c40_982e_45c7_98d3_aeb6cad16986	ALT-low
SP113926	KIRP-US::6a6c1569-1045-4ed3-acdb-5c45e47614ca	6a6c1569_1045_4ed3_acdb_5c45e47614ca	ALT-low
SP43514	KIRP-US::71b35cd8-ecee-4599-bb24-b1ef78118423	71b35cd8_ecee_4599_bb24_b1ef78118423	ALT-low
SP97269	KIRP-US::78412f82-cc55-43d5-96ca-1d02cf957725	78412f82_cc55_43d5_96ca_1d02cf957725	ALT-low
SP97113	KIRP-US::8b3c068d-5090-4030-8e7e-39da005dee79	8b3c068d_5090_4030_8e7e_39da005dee79	ALT-low
SP109544	KIRP-US::8d28f586-3de5-4033-a9fd-4f67be406fb4	8d28f586_3de5_4033_a9fd_4f67be406fb4	ALT-low
SP97124	KIRP-US::925ae8ff-3200-4564-be76-94db0984b027	925ae8ff_3200_4564_be76_94db0984b027	ALT-low
SP97161	KIRP-US::98a639c2-d615-4dc1-98f0-298752b69b09	98a639c2_d615_4dc1_98f0_298752b69b09	ALT-low
SP43822	KIRP-US::9fc40b03-0b56-4b1f-93ed-dbc455ae3fd9	9fc40b03_0b56_4b1f_93ed_dbc455ae3fd9	ALT-low
SP43510	KIRP-US::a121406a-30b2-4717-ae96-edcb17d911e2	a121406a_30b2_4717_ae96_edcb17d911e2	ALT-low
SP106560	KIRP-US::a40beabe-496e-4324-a1d1-5a7d8b002aab	a40beabe_496e_4324_a1d1_5a7d8b002aab	ALT-low
SP43688	KIRP-US::a6e960af-3ca5-42fb-b546-451c2583282d	a6e960af_3ca5_42fb_b546_451c2583282d	ALT-low
SP43770	KIRP-US::a7bf785f-0539-4899-ac21-47d1fc347ee8	a7bf785f_0539_4899_ac21_47d1fc347ee8	ALT-low
SP109457	KIRP-US::b06cdf61-61c9-4035-a55d-1ef21dc21069	b06cdf61_61c9_4035_a55d_1ef21dc21069	ALT-low
SP97194	KIRP-US::b809c2f2-185c-496a-a1d4-589294443a1d	b809c2f2_185c_496a_a1d4_589294443a1d	ALT-low
SP97249	KIRP-US::d80f601b-1064-4ff0-9c51-7f6afb22d1f5	d80f601b_1064_4ff0_9c51_7f6afb22d1f5	ALT-low
SP43792	KIRP-US::df135722-b98d-4dec-906d-77da13df39b9	df135722_b98d_4dec_906d_77da13df39b9	ALT-low
SP97278	KIRP-US::e4245fff-1281-40e5-87b4-4e42a18a3a63	e4245fff_1281_40e5_87b4_4e42a18a3a63	ALT-low
SP106638	KIRP-US::e6e6a773-b155-45a9-989f-75c12ce1702a	e6e6a773_b155_45a9_989f_75c12ce1702a	ALT-low
SP106577	KIRP-US::f0f7e57f-1e9d-4f24-a685-a0811aacbbed	f0f7e57f_1e9d_4f24_a685_a0811aacbbed	ALT-low
SP109478	KIRP-US::f1ec5a7b-0973-4c38-9908-862196df9541	f1ec5a7b_0973_4c38_9908_862196df9541	ALT-low
SP108998	LAML-KR::SNU_WGS_01	SNU_WGS_01	ALT-low
SP108999	LAML-KR::SNU_WGS_02	SNU_WGS_02	ALT-low
SP109001	LAML-KR::SNU_WGS_04	SNU_WGS_04	ALT-low
SP109002	LAML-KR::SNU_WGS_05	SNU_WGS_05	ALT-low
SP109003	LAML-KR::SNU_WGS_06	SNU_WGS_06	ALT-low
SP109006	LAML-KR::SNU_WGS_09	SNU_WGS_09	ALT-low
SP109007	LAML-KR::SNU_WGS_10	SNU_WGS_10	ALT-low
SP127706	LAML-KR::SNU_WGS_12	SNU_WGS_12	ALT-low
SP48426	LGG-US::010aac75-3bfe-4bf2-b866-af0f2d92f125	010aac75_3bfe_4bf2_b866_af0f2d92f125	ALT-low
SP47652	LGG-US::01c4ca12-ac08-41dd-9e4f-bfb0971688a2	01c4ca12_ac08_41dd_9e4f_bfb0971688a2	ALT-low
SP48480	LGG-US::1cc53ade-73c0-492b-a7dc-328269fd0e66	1cc53ade_73c0_492b_a7dc_328269fd0e66	ALT-low
SP47808	LGG-US::400b2fa3-baf7-4baa-99b4-88b9f25b5049	400b2fa3_baf7_4baa_99b4_88b9f25b5049	ALT-low
SP48073	LGG-US::42251e02-b687-4bf1-a1b6-e3dd978542e4	42251e02_b687_4bf1_a1b6_e3dd978542e4	ALT-low
SP48263	LGG-US::5017c115-39b8-4c5c-8be6-2cb298d7c641	5017c115_39b8_4c5c_8be6_2cb298d7c641	ALT-low
SP48888	LGG-US::55a67639-ed05-4143-af96-a377bc5489ee	55a67639_ed05_4143_af96_a377bc5489ee	ALT-low
SP48008	LGG-US::648252da-dd86-48d1-ae75-4257e3142b0b	648252da_dd86_48d1_ae75_4257e3142b0b	ALT-low
SP47990	LGG-US::6a0bcf0c-fa4c-4119-99d2-f722b781d20f	6a0bcf0c_fa4c_4119_99d2_f722b781d20f	ALT-high
SP48010	LGG-US::70939245-41e0-4845-a473-5fef719b9828	70939245_41e0_4845_a473_5fef719b9828	ALT-high
SP48504	LGG-US::84569c1a-6baa-4380-ae3c-707df1be4618	84569c1a_6baa_4380_ae3c_707df1be4618	ALT-low
SP48189	LGG-US::84ae73e4-3b39-4444-9bfb-3fc6057eab32	84ae73e4_3b39_4444_9bfb_3fc6057eab32	ALT-high
SP48414	LGG-US::97cb8701-7d63-4142-b404-006fbb3ecb0b	97cb8701_7d63_4142_b404_006fbb3ecb0b	ALT-high
SP48534	LGG-US::a5d3f3fb-6541-419d-b47e-720d438f1bff	a5d3f3fb_6541_419d_b47e_720d438f1bff	ALT-low
SP48850	LGG-US::a5f851c5-6130-4ea1-9f86-be59331a92f7	a5f851c5_6130_4ea1_9f86_be59331a92f7	ALT-high
SP48135	LGG-US::f86fa219-34e9-4812-8edf-2b66d7219779	f86fa219_34e9_4812_8edf_2b66d7219779	ALT-low
SP47708	LGG-US::fc3b7596-f515-446f-81db-fed0154ca2c5	fc3b7596_f515_446f_81db_fed0154ca2c5	ALT-low
SP97681	LICA-FR::CHC197	CHC197	ALT-low
SP97685	LICA-FR::CHC205	CHC205	ALT-low
SP97747	LICA-FR::CHC320	CHC320	ALT-low
SP97771	LICA-FR::CHC429	CHC429	ALT-low
SP97775	LICA-FR::CHC433	CHC433	ALT-low
SP49417	LIHC-US::06ac44e9-1226-4202-828b-6f224766d7ac	06ac44e9_1226_4202_828b_6f224766d7ac	ALT-low
SP49481	LIHC-US::0ff6364a-e6f4-47ca-a7e7-14705bf0a8df	0ff6364a_e6f4_47ca_a7e7_14705bf0a8df	ALT-low
SP98327	LIHC-US::17833039-0d7e-47f0-90e6-8cabae94c124	17833039_0d7e_47f0_90e6_8cabae94c124	ALT-low
SP49328	LIHC-US::18c08546-bed3-4ed9-b223-479afe633c8e	18c08546_bed3_4ed9_b223_479afe633c8e	ALT-low
SP106743	LIHC-US::1983fade-44f1-41e0-8983-f2ce8d649655	1983fade_44f1_41e0_8983_f2ce8d649655	ALT-low
SP115830	LIHC-US::1987b453-f97d-45c7-9c89-b9a33313d645	1987b453_f97d_45c7_9c89_b9a33313d645	ALT-low
SP49205	LIHC-US::1ad7f17e-b3b8-40e9-aab8-5a17e0aec408	1ad7f17e_b3b8_40e9_aab8_5a17e0aec408	ALT-low
SP49379	LIHC-US::1b428ada-eb3f-40c2-b4bf-1bbf6b61729d	1b428ada_eb3f_40c2_b4bf_1bbf6b61729d	ALT-low
SP49651	LIHC-US::239b4298-b090-480a-a19f-9758a827aa30	239b4298_b090_480a_a19f_9758a827aa30	ALT-low
SP120755	LIHC-US::25e893ad-a0fd-45ae-9aa9-9bcd7c2ec8e5	25e893ad_a0fd_45ae_9aa9_9bcd7c2ec8e5	ALT-low
SP49591	LIHC-US::2854ffe8-1f77-497a-bf49-11e0189fee35	2854ffe8_1f77_497a_bf49_11e0189fee35	ALT-low
SP109384	LIHC-US::2d00f09f-0074-46c8-b357-b5f33567762a	2d00f09f_0074_46c8_b357_b5f33567762a	ALT-low
SP49124	LIHC-US::39eb1db0-2722-4af4-8254-d0e10256c64d	39eb1db0_2722_4af4_8254_d0e10256c64d	ALT-low
SP49391	LIHC-US::3acf7438-fd65-442c-8a30-68b6714537f3	3acf7438_fd65_442c_8a30_68b6714537f3	ALT-low
SP49433	LIHC-US::3dd7c93d-8194-44ee-8014-10dd81ef6441	3dd7c93d_8194_44ee_8014_10dd81ef6441	ALT-low
SP49541	LIHC-US::440375d7-cdcd-418a-8992-0a8ca42d290d	440375d7_cdcd_418a_8992_0a8ca42d290d	ALT-low
SP98090	LIHC-US::457cca7c-a8b4-414e-a3c0-7fccf0ee2034	457cca7c_a8b4_414e_a3c0_7fccf0ee2034	ALT-low
SP49322	LIHC-US::4bbdbe77-f3cb-4b64-9826-72debb734784	4bbdbe77_f3cb_4b64_9826_72debb734784	ALT-low
SP49469	LIHC-US::52292ffc-0902-4d97-b461-20723987a177	52292ffc_0902_4d97_b461_20723987a177	ALT-low
SP98289	LIHC-US::56403463-1727-4c23-a709-de5f168c4073	56403463_1727_4c23_a709_de5f168c4073	ALT-low
SP115501	LIHC-US::56a82a56-0241-4d3d-9de2-696b0c36df91	56a82a56_0241_4d3d_9de2_696b0c36df91	ALT-low
SP98305	LIHC-US::614c0ecf-6a84-4c86-8706-79be5bb00991	614c0ecf_6a84_4c86_8706_79be5bb00991	ALT-low
SP98065	LIHC-US::65e430e1-0c9a-4045-83a9-653b7cff811d	65e430e1_0c9a_4045_83a9_653b7cff811d	ALT-low
SP49551	LIHC-US::670c1cbc-4494-45f1-bb8b-18db82d4f7e0	670c1cbc_4494_45f1_bb8b_18db82d4f7e0	ALT-low
SP49114	LIHC-US::68015cc7-d3a1-4c90-b8fb-5d14143d9960	68015cc7_d3a1_4c90_b8fb_5d14143d9960	ALT-high
SP98078	LIHC-US::69d6881b-9e9a-407b-8b02-bad5fc2455bf	69d6881b_9e9a_407b_8b02_bad5fc2455bf	ALT-low
SP106677	LIHC-US::6c79f64b-63fe-46f5-bf7b-77208231b0f2	6c79f64b_63fe_46f5_bf7b_77208231b0f2	ALT-low
SP49247	LIHC-US::6dcfc418-ab28-4365-95ea-c1ae254f2341	6dcfc418_ab28_4365_95ea_c1ae254f2341	ALT-low
SP49119	LIHC-US::728aedb3-551a-4c16-9be3-7733a9539e9e	728aedb3_551a_4c16_9be3_7733a9539e9e	ALT-low
SP49385	LIHC-US::7dd3bda9-3a0a-46fa-b052-a6d24b847804	7dd3bda9_3a0a_46fa_b052_a6d24b847804	ALT-low
SP98082	LIHC-US::89791f8f-dc06-4a04-b166-afbfd6cf53de	89791f8f_dc06_4a04_b166_afbfd6cf53de	ALT-low
SP98265	LIHC-US::8afa3140-dcbd-44c0-ab13-4ada6a0444d4	8afa3140_dcbd_44c0_ab13_4ada6a0444d4	ALT-high
SP98297	LIHC-US::9a56d8a8-dadd-442e-bc09-732cd619aef7	9a56d8a8_dadd_442e_bc09_732cd619aef7	ALT-low
SP98359	LIHC-US::a8c2aa08-9156-4845-ad77-5e060858c757	a8c2aa08_9156_4845_ad77_5e060858c757	ALT-low
SP49157	LIHC-US::b7d6621c-8bce-4a01-8588-9d7761d9372b	b7d6621c_8bce_4a01_8588_9d7761d9372b	ALT-low
SP49531	LIHC-US::b865dec4-f051-4fbe-9405-f832ff2010d7	b865dec4_f051_4fbe_9405_f832ff2010d7	ALT-low
SP98092	LIHC-US::bce25281-502e-4599-9679-32dc8462ffb1	bce25281_502e_4599_9679_32dc8462ffb1	ALT-low
SP98096	LIHC-US::bd48fa5e-0152-46f0-a4fa-8cf723ff2dcd	bd48fa5e_0152_46f0_a4fa_8cf723ff2dcd	ALT-low
SP98192	LIHC-US::bee9d6c8-948f-4b76-97ca-b985064249ef	bee9d6c8_948f_4b76_97ca_b985064249ef	ALT-low
SP49286	LIHC-US::bfd20d71-18a5-4f01-8d56-84378ad92359	bfd20d71_18a5_4f01_8d56_84378ad92359	ALT-low
SP98313	LIHC-US::c0bf9278-9cbb-4361-b4d8-ab172b67e276	c0bf9278_9cbb_4361_b4d8_ab172b67e276	ALT-low
SP98060	LIHC-US::c4c4820b-6f4c-4cdd-b233-4d22f5933fd9	c4c4820b_6f4c_4cdd_b233_4d22f5933fd9	ALT-low
SP106631	LIHC-US::c52abac9-07da-4b3d-bf8a-2161cacf9682	c52abac9_07da_4b3d_bf8a_2161cacf9682	ALT-low
SP109301	LIHC-US::c7f1b389-aec7-4993-8afb-b7a56064f8fc	c7f1b389_aec7_4993_8afb_b7a56064f8fc	ALT-low
SP98053	LIHC-US::c95ed407-bcc2-44aa-bc59-bf7549f2d665	c95ed407_bcc2_44aa_bc59_bf7549f2d665	ALT-low
SP49175	LIHC-US::ca8afb2c-be3d-41e8-8dbc-19fe7ab6154b	ca8afb2c_be3d_41e8_8dbc_19fe7ab6154b	ALT-low
SP49449	LIHC-US::cab5b264-abab-4bdb-816e-9d2c0ac30629	cab5b264_abab_4bdb_816e_9d2c0ac30629	ALT-low
SP98164	LIHC-US::d680df09-368e-42b5-b540-45c41ed31042	d680df09_368e_42b5_b540_45c41ed31042	ALT-low
SP49229	LIHC-US::dfa15fbe-bb14-40ce-afc6-70694112e3e2	dfa15fbe_bb14_40ce_afc6_70694112e3e2	ALT-low
SP115498	LIHC-US::ee63c44b-91f4-4004-8dea-192eab527036	ee63c44b_91f4_4004_8dea_192eab527036	ALT-low
SP49334	LIHC-US::f15279dd-5d12-460b-9bd1-b4f95681ca65	f15279dd_5d12_460b_9bd1_b4f95681ca65	ALT-low
SP49187	LIHC-US::f435ec00-0db8-46b4-96bf-890a9d931df3	f435ec00_0db8_46b4_96bf_890a9d931df3	ALT-low
SP49223	LIHC-US::f6e5979d-d6a9-4408-bd1b-1b37d1064e83	f6e5979d_d6a9_4408_bd1b_1b37d1064e83	ALT-low
SP98839	LINC-JP::HX10	HX10	ALT-low
SP98841	LINC-JP::HX11	HX11	ALT-low
SP98843	LINC-JP::HX12	HX12	ALT-low
SP98845	LINC-JP::HX13	HX13	ALT-low
SP98847	LINC-JP::HX14	HX14	ALT-low
SP98849	LINC-JP::HX15	HX15	ALT-low
SP98851	LINC-JP::HX16	HX16	ALT-low
SP98853	LINC-JP::HX17	HX17	ALT-low
SP98855	LINC-JP::HX18	HX18	ALT-low
SP98859	LINC-JP::HX20	HX20	ALT-low
SP98861	LINC-JP::HX21	HX21	ALT-low
SP98863	LINC-JP::HX22	HX22	ALT-low
SP98865	LINC-JP::HX23	HX23	ALT-low
SP98867	LINC-JP::HX24	HX24	ALT-low
SP98869	LINC-JP::HX25	HX25	ALT-low
SP98871	LINC-JP::HX26	HX26	ALT-low
SP98873	LINC-JP::HX27	HX27	ALT-low
SP98875	LINC-JP::HX28	HX28	ALT-high
SP98877	LINC-JP::HX29	HX29	ALT-low
SP98879	LINC-JP::HX30	HX30	ALT-low
SP98881	LINC-JP::HX31	HX31	ALT-low
SP98883	LINC-JP::HX32	HX32	ALT-low
SP98885	LINC-JP::HX33	HX33	ALT-low
SP98887	LINC-JP::HX34	HX34	ALT-low
SP98889	LINC-JP::HX35	HX35	ALT-low
SP98891	LINC-JP::HX36	HX36	ALT-low
SP98893	LINC-JP::HX37	HX37	ALT-low
SP98833	LINC-JP::HX4	HX4	ALT-low
SP98896	LIRI-JP::RK001	RK001	ALT-low
SP98898	LIRI-JP::RK002	RK002	ALT-low
SP98900	LIRI-JP::RK003	RK003	ALT-low
SP98902	LIRI-JP::RK004	RK004	ALT-low
SP98904	LIRI-JP::RK005	RK005	ALT-low
SP98913	LIRI-JP::RK007	RK007	ALT-low
SP98915	LIRI-JP::RK010	RK010	ALT-low
SP98921	LIRI-JP::RK012	RK012	ALT-low
SP98925	LIRI-JP::RK014	RK014	ALT-low
SP98927	LIRI-JP::RK015	RK015	ALT-low
SP98933	LIRI-JP::RK016	RK016	ALT-low
SP98937	LIRI-JP::RK018	RK018	ALT-low
SP98941	LIRI-JP::RK019	RK019	ALT-high
SP98945	LIRI-JP::RK020	RK020	ALT-low
SP98949	LIRI-JP::RK021	RK021	ALT-low
SP98953	LIRI-JP::RK022	RK022	ALT-low
SP98955	LIRI-JP::RK023	RK023	ALT-low
SP98959	LIRI-JP::RK024	RK024	ALT-low
SP98965	LIRI-JP::RK025	RK025	ALT-low
SP98967	LIRI-JP::RK026	RK026	ALT-low
SP98973	LIRI-JP::RK027	RK027	ALT-low
SP50097	LIRI-JP::RK028	RK028	ALT-low
SP98975	LIRI-JP::RK029	RK029	ALT-low
SP50099	LIRI-JP::RK030	RK030	ALT-low
SP98981	LIRI-JP::RK031	RK031	ALT-low
SP98985	LIRI-JP::RK032	RK032	ALT-low
SP98989	LIRI-JP::RK033	RK033	ALT-low
SP98991	LIRI-JP::RK034	RK034	ALT-low
SP98997	LIRI-JP::RK035	RK035	ALT-low
SP99007	LIRI-JP::RK037	RK037	ALT-low
SP50101	LIRI-JP::RK038	RK038	ALT-low
SP99011	LIRI-JP::RK041	RK041	ALT-low
SP99013	LIRI-JP::RK042	RK042	ALT-low
SP50105	LIRI-JP::RK043	RK043	ALT-low
SP99019	LIRI-JP::RK044	RK044	ALT-low
SP99029	LIRI-JP::RK047	RK047	ALT-low
SP99033	LIRI-JP::RK048	RK048	ALT-low
SP99037	LIRI-JP::RK049	RK049	ALT-low
SP99041	LIRI-JP::RK050	RK050	ALT-low
SP99045	LIRI-JP::RK051	RK051	ALT-low
SP99049	LIRI-JP::RK052	RK052	ALT-low
SP50107	LIRI-JP::RK053	RK053	ALT-low
SP99053	LIRI-JP::RK054	RK054	ALT-low
SP99057	LIRI-JP::RK055	RK055	ALT-low
SP99061	LIRI-JP::RK056	RK056	ALT-high
SP50109	LIRI-JP::RK057	RK057	ALT-low
SP99065	LIRI-JP::RK058	RK058	ALT-low
SP106993	LIRI-JP::RK059	RK059	ALT-low
SP50111	LIRI-JP::RK060	RK060	ALT-low
SP99069	LIRI-JP::RK061	RK061	ALT-low
SP99073	LIRI-JP::RK062	RK062	ALT-low
SP99077	LIRI-JP::RK063	RK063	ALT-low
SP99081	LIRI-JP::RK064	RK064	ALT-low
SP99085	LIRI-JP::RK065	RK065	ALT-low
SP99089	LIRI-JP::RK066	RK066	ALT-low
SP99093	LIRI-JP::RK067	RK067	ALT-low
SP99097	LIRI-JP::RK068	RK068	ALT-low
SP99101	LIRI-JP::RK069	RK069	ALT-low
SP106998	LIRI-JP::RK070	RK070	ALT-high
SP99105	LIRI-JP::RK071	RK071	ALT-low
SP99109	LIRI-JP::RK072	RK072	ALT-low
SP99113	LIRI-JP::RK073	RK073	ALT-low
SP50113	LIRI-JP::RK074	RK074	ALT-low
SP50115	LIRI-JP::RK075	RK075	ALT-low
SP50117	LIRI-JP::RK076	RK076	ALT-low
SP107004	LIRI-JP::RK077	RK077	ALT-low
SP99117	LIRI-JP::RK079	RK079	ALT-high
SP99121	LIRI-JP::RK080	RK080	ALT-low
SP107007	LIRI-JP::RK081	RK081	ALT-low
SP99125	LIRI-JP::RK082	RK082	ALT-low
SP99129	LIRI-JP::RK083	RK083	ALT-low
SP99133	LIRI-JP::RK084	RK084	ALT-low
SP50119	LIRI-JP::RK085	RK085	ALT-low
SP99137	LIRI-JP::RK086	RK086	ALT-low
SP50121	LIRI-JP::RK087	RK087	ALT-low
SP50123	LIRI-JP::RK088	RK088	ALT-high
SP99141	LIRI-JP::RK089	RK089	ALT-low
SP50125	LIRI-JP::RK090	RK090	ALT-low
SP99145	LIRI-JP::RK091	RK091	ALT-low
SP99149	LIRI-JP::RK092	RK092	ALT-low
SP50129	LIRI-JP::RK095	RK095	ALT-low
SP99153	LIRI-JP::RK096	RK096	ALT-low
SP99157	LIRI-JP::RK098	RK098	ALT-low
SP99161	LIRI-JP::RK099	RK099	ALT-low
SP99165	LIRI-JP::RK100	RK100	ALT-low
SP50131	LIRI-JP::RK101	RK101	ALT-low
SP50133	LIRI-JP::RK102	RK102	ALT-low
SP99169	LIRI-JP::RK103	RK103	ALT-high
SP50135	LIRI-JP::RK104	RK104	ALT-low
SP50137	LIRI-JP::RK105	RK105	ALT-low
SP99173	LIRI-JP::RK106	RK106	ALT-low
SP99177	LIRI-JP::RK107	RK107	ALT-low
SP99181	LIRI-JP::RK108	RK108	ALT-low
SP99185	LIRI-JP::RK109	RK109	ALT-low
SP50139	LIRI-JP::RK110	RK110	ALT-low
SP107010	LIRI-JP::RK111	RK111	ALT-high
SP99189	LIRI-JP::RK112	RK112	ALT-low
SP50141	LIRI-JP::RK113	RK113	ALT-low
SP99193	LIRI-JP::RK115	RK115	ALT-low
SP50145	LIRI-JP::RK117	RK117	ALT-low
SP50147	LIRI-JP::RK118	RK118	ALT-low
SP107012	LIRI-JP::RK119	RK119	ALT-low
SP50149	LIRI-JP::RK120	RK120	ALT-low
SP107017	LIRI-JP::RK121	RK121	ALT-low
SP107019	LIRI-JP::RK122	RK122	ALT-low
SP107023	LIRI-JP::RK123	RK123	ALT-low
SP50151	LIRI-JP::RK124	RK124	ALT-high
SP50153	LIRI-JP::RK125	RK125	ALT-low
SP99197	LIRI-JP::RK126	RK126	ALT-low
SP50155	LIRI-JP::RK128	RK128	ALT-low
SP99201	LIRI-JP::RK130	RK130	ALT-low
SP50157	LIRI-JP::RK131	RK131	ALT-low
SP99205	LIRI-JP::RK133	RK133	ALT-low
SP50159	LIRI-JP::RK134	RK134	ALT-high
SP50161	LIRI-JP::RK135	RK135	ALT-high
SP107025	LIRI-JP::RK136	RK136	ALT-low
SP99209	LIRI-JP::RK137	RK137	ALT-low
SP99213	LIRI-JP::RK138	RK138	ALT-low
SP107028	LIRI-JP::RK139	RK139	ALT-low
SP50163	LIRI-JP::RK140	RK140	ALT-low
SP99217	LIRI-JP::RK141	RK141	ALT-high
SP99221	LIRI-JP::RK142	RK142	ALT-low
SP50165	LIRI-JP::RK143	RK143	ALT-low
SP107030	LIRI-JP::RK144	RK144	ALT-low
SP99225	LIRI-JP::RK146	RK146	ALT-low
SP99229	LIRI-JP::RK147	RK147	ALT-low
SP99233	LIRI-JP::RK148	RK148	ALT-low
SP107032	LIRI-JP::RK149	RK149	ALT-low
SP50169	LIRI-JP::RK150	RK150	ALT-low
SP50171	LIRI-JP::RK151	RK151	ALT-low
SP50173	LIRI-JP::RK152	RK152	ALT-low
SP50175	LIRI-JP::RK153	RK153	ALT-low
SP107034	LIRI-JP::RK154	RK154	ALT-low
SP50179	LIRI-JP::RK156	RK156	ALT-low
SP99237	LIRI-JP::RK157	RK157	ALT-low
SP99241	LIRI-JP::RK159	RK159	ALT-low
SP107037	LIRI-JP::RK162	RK162	ALT-low
SP107041	LIRI-JP::RK163	RK163	ALT-low
SP50181	LIRI-JP::RK164	RK164	ALT-low
SP99249	LIRI-JP::RK166	RK166	ALT-low
SP99253	LIRI-JP::RK167	RK167	ALT-low
SP50183	LIRI-JP::RK169	RK169	ALT-low
SP99257	LIRI-JP::RK170	RK170	ALT-low
SP107044	LIRI-JP::RK171	RK171	ALT-low
SP50185	LIRI-JP::RK172	RK172	ALT-high
SP107047	LIRI-JP::RK175	RK175	ALT-low
SP107050	LIRI-JP::RK176	RK176	ALT-low
SP99261	LIRI-JP::RK177	RK177	ALT-low
SP107052	LIRI-JP::RK178	RK178	ALT-low
SP107056	LIRI-JP::RK181	RK181	ALT-low
SP107060	LIRI-JP::RK183	RK183	ALT-low
SP99279	LIRI-JP::RK184	RK184	ALT-low
SP107063	LIRI-JP::RK185	RK185	ALT-low
SP107068	LIRI-JP::RK186	RK186	ALT-low
SP107071	LIRI-JP::RK187	RK187	ALT-low
SP107073	LIRI-JP::RK188	RK188	ALT-low
SP107076	LIRI-JP::RK190	RK190	ALT-low
SP107078	LIRI-JP::RK191	RK191	ALT-low
SP107080	LIRI-JP::RK193	RK193	ALT-low
SP107084	LIRI-JP::RK195	RK195	ALT-low
SP107088	LIRI-JP::RK196	RK196	ALT-low
SP107091	LIRI-JP::RK197	RK197	ALT-low
SP107094	LIRI-JP::RK198	RK198	ALT-low
SP107097	LIRI-JP::RK199	RK199	ALT-low
SP107101	LIRI-JP::RK200	RK200	ALT-low
SP107104	LIRI-JP::RK201	RK201	ALT-low
SP107109	LIRI-JP::RK202	RK202	ALT-low
SP107111	LIRI-JP::RK205	RK205	ALT-low
SP107115	LIRI-JP::RK206	RK206	ALT-low
SP107119	LIRI-JP::RK207	RK207	ALT-low
SP99293	LIRI-JP::RK208	RK208	ALT-low
SP107121	LIRI-JP::RK210	RK210	ALT-low
SP107123	LIRI-JP::RK211	RK211	ALT-high
SP107132	LIRI-JP::RK213	RK213	ALT-low
SP107136	LIRI-JP::RK214	RK214	ALT-low
SP107141	LIRI-JP::RK215	RK215	ALT-low
SP107146	LIRI-JP::RK216	RK216	ALT-low
SP107150	LIRI-JP::RK217	RK217	ALT-low
SP107152	LIRI-JP::RK219	RK219	ALT-low
SP107155	LIRI-JP::RK220	RK220	ALT-low
SP112125	LIRI-JP::RK221	RK221	ALT-low
SP112130	LIRI-JP::RK222	RK222	ALT-low
SP112133	LIRI-JP::RK223	RK223	ALT-low
SP112138	LIRI-JP::RK224	RK224	ALT-low
SP112141	LIRI-JP::RK225	RK225	ALT-low
SP99297	LIRI-JP::RK226	RK226	ALT-low
SP112147	LIRI-JP::RK227	RK227	ALT-low
SP112152	LIRI-JP::RK228	RK228	ALT-low
SP112156	LIRI-JP::RK229	RK229	ALT-low
SP112160	LIRI-JP::RK230	RK230	ALT-high
SP112165	LIRI-JP::RK232	RK232	ALT-high
SP112174	LIRI-JP::RK234	RK234	ALT-low
SP112180	LIRI-JP::RK236	RK236	ALT-low
SP112182	LIRI-JP::RK237	RK237	ALT-low
SP112186	LIRI-JP::RK241	RK241	ALT-low
SP112188	LIRI-JP::RK243	RK243	ALT-low
SP112190	LIRI-JP::RK244	RK244	ALT-low
SP112192	LIRI-JP::RK245	RK245	ALT-low
SP112194	LIRI-JP::RK254	RK254	ALT-low
SP112196	LIRI-JP::RK256	RK256	ALT-low
SP112198	LIRI-JP::RK257	RK257	ALT-low
SP112201	LIRI-JP::RK258	RK258	ALT-low
SP112205	LIRI-JP::RK259	RK259	ALT-low
SP112208	LIRI-JP::RK260	RK260	ALT-low
SP112213	LIRI-JP::RK262	RK262	ALT-low
SP112215	LIRI-JP::RK263	RK263	ALT-low
SP112217	LIRI-JP::RK264	RK264	ALT-low
SP112219	LIRI-JP::RK265	RK265	ALT-low
SP112221	LIRI-JP::RK266	RK266	ALT-low
SP112224	LIRI-JP::RK267	RK267	ALT-low
SP112228	LIRI-JP::RK268	RK268	ALT-low
SP99301	LIRI-JP::RK269	RK269	ALT-low
SP112234	LIRI-JP::RK270	RK270	ALT-low
SP99305	LIRI-JP::RK272	RK272	ALT-low
SP112237	LIRI-JP::RK275	RK275	ALT-low
SP112241	LIRI-JP::RK277	RK277	ALT-low
SP112245	LIRI-JP::RK278	RK278	ALT-low
SP99309	LIRI-JP::RK279	RK279	ALT-low
SP112248	LIRI-JP::RK280	RK280	ALT-low
SP112252	LIRI-JP::RK282	RK282	ALT-low
SP112257	LIRI-JP::RK283	RK283	ALT-low
SP112261	LIRI-JP::RK284	RK284	ALT-low
SP112265	LIRI-JP::RK285	RK285	ALT-low
SP112276	LIRI-JP::RK297	RK297	ALT-low
SP99313	LIRI-JP::RK298	RK298	ALT-low
SP99317	LIRI-JP::RK303	RK303	ALT-low
SP112283	LIRI-JP::RK304	RK304	ALT-low
SP112288	LIRI-JP::RK305	RK305	ALT-low
SP112290	LIRI-JP::RK306	RK306	ALT-low
SP99321	LIRI-JP::RK307	RK307	ALT-low
SP99325	LIRI-JP::RK308	RK308	ALT-low
SP99329	LIRI-JP::RK309	RK309	ALT-low
SP99333	LIRI-JP::RK310	RK310	ALT-low
SP99337	LIRI-JP::RK312	RK312	ALT-low
SP99341	LIRI-JP::RK316	RK316	ALT-low
SP99345	LIRI-JP::RK317	RK317	ALT-low
SP112300	LIRI-JP::RK326	RK326	ALT-low
SP112304	LIRI-JP::RK337	RK337	ALT-low
SP112310	LIRI-JP::RK338	RK338	ALT-low
SP50412	LUAD-US::028e99e9-5b9a-4954-bb6e-6d4709a3cea8	028e99e9_5b9a_4954_bb6e_6d4709a3cea8	ALT-low
SP55711	LUAD-US::0d66bf6c-eed0-4726-bd5b-3bf6d610b4e0	0d66bf6c_eed0_4726_bd5b_3bf6d610b4e0	ALT-high
SP55142	LUAD-US::0df573ee-28f0-4244-b434-09e6ca59fbf0	0df573ee_28f0_4244_b434_09e6ca59fbf0	ALT-low
SP52607	LUAD-US::1ab7ad70-0f80-41d8-8efa-3baebc8223cc	1ab7ad70_0f80_41d8_8efa_3baebc8223cc	ALT-low
SP54745	LUAD-US::21fb46f9-4bbb-441c-af19-a687e9138344	21fb46f9_4bbb_441c_af19_a687e9138344	ALT-low
SP55387	LUAD-US::2cd8ea73-cb3f-4b17-9b97-fa12eb03b85b	2cd8ea73_cb3f_4b17_9b97_fa12eb03b85b	ALT-low
SP55235	LUAD-US::31c96e35-5e2f-429c-b12a-7bc5a497a300	31c96e35_5e2f_429c_b12a_7bc5a497a300	ALT-low
SP56168	LUAD-US::35cb7841-9b09-465a-90c5-e3b8a9faad49	35cb7841_9b09_465a_90c5_e3b8a9faad49	ALT-low
SP53810	LUAD-US::368e23f0-e573-4547-bf5a-14080baf737b	368e23f0_e573_4547_bf5a_14080baf737b	ALT-high
SP51446	LUAD-US::397d3f69-1453-4057-b177-8723eec923d1	397d3f69_1453_4057_b177_8723eec923d1	ALT-low
SP52667	LUAD-US::3d2aa654-1b5f-4eb4-a1c2-af31f5760069	3d2aa654_1b5f_4eb4_a1c2_af31f5760069	ALT-low
SP53073	LUAD-US::46592b7b-6968-42a6-83af-0917c9f4a9a5	46592b7b_6968_42a6_83af_0917c9f4a9a5	ALT-low
SP56079	LUAD-US::4c31127e-d095-4978-9dac-35153c27f6ed	4c31127e_d095_4978_9dac_35153c27f6ed	ALT-low
SP52779	LUAD-US::501c987e-d1eb-48a9-89eb-72a5062c90b4	501c987e_d1eb_48a9_89eb_72a5062c90b4	ALT-low
SP50713	LUAD-US::61c655ec-52b5-453f-a6cc-b2aba445b027	61c655ec_52b5_453f_a6cc_b2aba445b027	ALT-low
SP51037	LUAD-US::63bd2175-4b7c-44c9-aef3-9efc8f79837b	63bd2175_4b7c_44c9_aef3_9efc8f79837b	ALT-low
SP55509	LUAD-US::659668e8-f0d9-4ff2-bbc8-9246f2ef49ab	659668e8_f0d9_4ff2_bbc8_9246f2ef49ab	ALT-low
SP54113	LUAD-US::6dfd47d2-831a-4386-9051-f78199a16bb5	6dfd47d2_831a_4386_9051_f78199a16bb5	ALT-low
SP54363	LUAD-US::762dea8a-5b41-4058-979a-b7876ed13d7e	762dea8a_5b41_4058_979a_b7876ed13d7e	ALT-low
SP55004	LUAD-US::8994c8c4-9ea0-46cb-b4a5-0055d7da5bfa	8994c8c4_9ea0_46cb_b4a5_0055d7da5bfa	ALT-low
SP50263	LUAD-US::97831d28-ab41-4c18-bfc2-c4c6bc757d13	97831d28_ab41_4c18_bfc2_c4c6bc757d13	ALT-low
SP50518	LUAD-US::9b132e4f-7e35-4cc5-8711-43ad62b906d0	9b132e4f_7e35_4cc5_8711_43ad62b906d0	ALT-low
SP50827	LUAD-US::9f81c602-8afa-4588-b0b6-6e5a1a128d5a	9f81c602_8afa_4588_b0b6_6e5a1a128d5a	ALT-low
SP50592	LUAD-US::a1e65587-24c1-4b41-92a7-4e1f15fffd78	a1e65587_24c1_4b41_92a7_4e1f15fffd78	ALT-low
SP51824	LUAD-US::a3de401d-91fe-49a2-bb07-81c1a06506e6	a3de401d_91fe_49a2_bb07_81c1a06506e6	ALT-low
SP55309	LUAD-US::a8d6694c-a213-4544-ac0b-63bce16d8f4e	a8d6694c_a213_4544_ac0b_63bce16d8f4e	ALT-low
SP50611	LUAD-US::bf15f7ad-9d92-473b-91d1-f24aa373ab97	bf15f7ad_9d92_473b_91d1_f24aa373ab97	ALT-low
SP53387	LUAD-US::c4d1e105-28b7-48df-abef-fbe09782fdb2	c4d1e105_28b7_48df_abef_fbe09782fdb2	ALT-low
SP56303	LUAD-US::cc4bd56a-25c5-4c48-b583-ac3aeb778ca6	cc4bd56a_25c5_4c48_b583_ac3aeb778ca6	ALT-low
SP52232	LUAD-US::cd0dc947-b708-464e-beb7-954c9d4583e7	cd0dc947_b708_464e_beb7_954c9d4583e7	ALT-low
SP52284	LUAD-US::d2824e6d-3784-45c2-9b0f-52b17356b5da	d2824e6d_3784_45c2_9b0f_52b17356b5da	ALT-low
SP50317	LUAD-US::d5326429-9805-47f9-97b0-fbda658e3f01	d5326429_9805_47f9_97b0_fbda658e3f01	ALT-low
SP53548	LUAD-US::dbd5b0de-94c9-45dd-afb3-6820a7ecaca2	dbd5b0de_94c9_45dd_afb3_6820a7ecaca2	ALT-low
SP50406	LUAD-US::df576520-a6b6-4c9b-8d06-3f59cc5342fd	df576520_a6b6_4c9b_8d06_3f59cc5342fd	ALT-low
SP50321	LUAD-US::ebcba7f2-ce13-4bae-97cd-91a6b1dcd465	ebcba7f2_ce13_4bae_97cd_91a6b1dcd465	ALT-low
SP50485	LUAD-US::f063ddbb-1668-40df-9ec2-b0a23ca2c389	f063ddbb_1668_40df_9ec2_b0a23ca2c389	ALT-low
SP53618	LUAD-US::f77cf4d3-9829-4fd3-95a1-b29aed9e94b8	f77cf4d3_9829_4fd3_95a1_b29aed9e94b8	ALT-low
SP57619	LUSC-US::037c57d1-b4a5-45dc-bda4-0550461d321b	037c57d1_b4a5_45dc_bda4_0550461d321b	ALT-low
SP57189	LUSC-US::0398eae1-7216-4595-80a5-6b117d96e070	0398eae1_7216_4595_80a5_6b117d96e070	ALT-low
SP56941	LUSC-US::0ab8d063-62b4-4d47-82aa-e3351a60029d	0ab8d063_62b4_4d47_82aa_e3351a60029d	ALT-low
SP56541	LUSC-US::0e2ee54a-51c9-4868-842d-a2a1c1cfb016	0e2ee54a_51c9_4868_842d_a2a1c1cfb016	ALT-low
SP57901	LUSC-US::19f0cb8c-2e57-4310-967f-a9890f1605db	19f0cb8c_2e57_4310_967f_a9890f1605db	ALT-low
SP57735	LUSC-US::1ee543d5-b8c0-4f79-8373-6bb6319f2ee2	1ee543d5_b8c0_4f79_8373_6bb6319f2ee2	ALT-low
SP57651	LUSC-US::1f11de87-a5fe-49fd-80c1-e279b2bc69de	1f11de87_a5fe_49fd_80c1_e279b2bc69de	ALT-low
SP56827	LUSC-US::220be009-8f1e-4a77-ab04-3220b5f87ea6	220be009_8f1e_4a77_ab04_3220b5f87ea6	ALT-low
SP56730	LUSC-US::305f72a8-069b-410b-bbe4-4ecb761c748d	305f72a8_069b_410b_bbe4_4ecb761c748d	ALT-low
SP56644	LUSC-US::3666bc65-8e40-409e-9a1f-41583dd6d978	3666bc65_8e40_409e_9a1f_41583dd6d978	ALT-low
SP58326	LUSC-US::376dfd27-68e8-4a1a-9c4f-5064279b2a9e	376dfd27_68e8_4a1a_9c4f_5064279b2a9e	ALT-low
SP56533	LUSC-US::395babb3-3f5d-4e71-a675-af4443f23028	395babb3_3f5d_4e71_a675_af4443f23028	ALT-low
SP58668	LUSC-US::3d1f4059-2220-45b4-a4d2-b14f76cec96a	3d1f4059_2220_45b4_a4d2_b14f76cec96a	ALT-low
SP56537	LUSC-US::3edf933a-be1a-46e8-bfb0-acdff30e64a0	3edf933a_be1a_46e8_bfb0_acdff30e64a0	ALT-low
SP58101	LUSC-US::422a46b2-a67c-4a7e-923f-9b651ced96f8	422a46b2_a67c_4a7e_923f_9b651ced96f8	ALT-low
SP57941	LUSC-US::43abe847-4ba7-466e-8283-5d7b80b999a7	43abe847_4ba7_466e_8283_5d7b80b999a7	ALT-low
SP56607	LUSC-US::4ca13c92-84b4-4edf-842a-b20b7e713415	4ca13c92_84b4_4edf_842a_b20b7e713415	ALT-low
SP58612	LUSC-US::585e6487-b0a3-4828-8a06-46bee01dff74	585e6487_b0a3_4828_8a06_46bee01dff74	ALT-low
SP57251	LUSC-US::6fd72426-f6c8-47ca-a500-d5d3600b9b15	6fd72426_f6c8_47ca_a500_d5d3600b9b15	ALT-low
SP57669	LUSC-US::7b982d5e-3a7d-40ac-bd25-6044c62879b6	7b982d5e_3a7d_40ac_bd25_6044c62879b6	ALT-low
SP56474	LUSC-US::7d905f8f-3967-4ea8-96c8-17b1b03fbec3	7d905f8f_3967_4ea8_96c8_17b1b03fbec3	ALT-low
SP57818	LUSC-US::81b7cbc1-c037-426f-95b0-d729a30697da	81b7cbc1_c037_426f_95b0_d729a30697da	ALT-low
SP58245	LUSC-US::87ac0ad4-8c9d-409e-9a86-1d201d01769d	87ac0ad4_8c9d_409e_9a86_1d201d01769d	ALT-low
SP57084	LUSC-US::8e6020a1-68df-4d57-ad4e-33acc0861fb3	8e6020a1_68df_4d57_ad4e_33acc0861fb3	ALT-low
SP56502	LUSC-US::9293e197-e38a-4e19-a7d0-1b45d1ad48bd	9293e197_e38a_4e19_a7d0_1b45d1ad48bd	ALT-low
SP56460	LUSC-US::9a874b64-d0d6-416e-97bc-e9071ed0b16b	9a874b64_d0d6_416e_97bc_e9071ed0b16b	ALT-low
SP58349	LUSC-US::9af6ed4e-8cdc-4f49-84e9-ba1053b5b3ca	9af6ed4e_8cdc_4f49_84e9_ba1053b5b3ca	ALT-low
SP57024	LUSC-US::9dff11cd-0784-4a60-9c77-43f8957d3dfa	9dff11cd_0784_4a60_9c77_43f8957d3dfa	ALT-low
SP56704	LUSC-US::a3e1ac67-a1f2-44fb-8343-a7e8239fc24a	a3e1ac67_a1f2_44fb_8343_a7e8239fc24a	ALT-low
SP57538	LUSC-US::adc853b1-b8bf-488c-a1e2-e95603459b55	adc853b1_b8bf_488c_a1e2_e95603459b55	ALT-low
SP56566	LUSC-US::aecf85cc-058c-46f3-9cdc-3573ac3b8438	aecf85cc_058c_46f3_9cdc_3573ac3b8438	ALT-low
SP57629	LUSC-US::b5e2cbda-bbfa-4ef8-a9c4-cb978bef9b23	b5e2cbda_bbfa_4ef8_a9c4_cb978bef9b23	ALT-low
SP59245	LUSC-US::b913d254-8307-4b8a-8313-d978e32bb38f	b913d254_8307_4b8a_8313_d978e32bb38f	ALT-low
SP57450	LUSC-US::bd15f523-45c4-4d7c-a3cc-4fb56abb0e54	bd15f523_45c4_4d7c_a3cc_4fb56abb0e54	ALT-low
SP58882	LUSC-US::c2598334-f866-4cc3-93ec-2d2e8b85d319	c2598334_f866_4cc3_93ec_2d2e8b85d319	ALT-low
SP56821	LUSC-US::ce8612ab-3149-4a6a-b424-29c0c21c9b8b	ce8612ab_3149_4a6a_b424_29c0c21c9b8b	ALT-low
SP56771	LUSC-US::d4bc755a-2585-4529-ae36-7e1d88bdecfe	d4bc755a_2585_4529_ae36_7e1d88bdecfe	ALT-low
SP57846	LUSC-US::da61857a-b00e-4a19-ab02-8fbb2ee56bea	da61857a_b00e_4a19_ab02_8fbb2ee56bea	ALT-low
SP57066	LUSC-US::da93a143-5799-4856-a5f4-3ff3b9284311	da93a143_5799_4856_a5f4_3ff3b9284311	ALT-low
SP57586	LUSC-US::dc6ceece-efaa-4b9d-9e12-d35863d7a902	dc6ceece_efaa_4b9d_9e12_d35863d7a902	ALT-low
SP57933	LUSC-US::e21964b8-47c7-4a5f-bfa7-7206222883d2	e21964b8_47c7_4a5f_bfa7_7206222883d2	ALT-low
SP56569	LUSC-US::e58e8850-154f-4695-bee0-005c76410327	e58e8850_154f_4695_bee0_005c76410327	ALT-low
SP58342	LUSC-US::e6b72c24-1607-43b9-8b8a-7bf83eea5895	e6b72c24_1607_43b9_8b8a_7bf83eea5895	ALT-low
SP56754	LUSC-US::e7d1b042-5b1c-4c29-b501-a5ef4810ecd2	e7d1b042_5b1c_4c29_b501_a5ef4810ecd2	ALT-low
SP58991	LUSC-US::ee850103-6314-41a3-9734-8b520de95b40	ee850103_6314_41a3_9734_8b520de95b40	ALT-low
SP56553	LUSC-US::fd9ee494-65fe-4de4-adff-7952a059b17f	fd9ee494_65fe_4de4_adff_7952a059b17f	ALT-low
SP59372	MALY-DE::4101316	4101316	ALT-low
SP59412	MALY-DE::4102009	4102009	ALT-low
SP116703	MALY-DE::4103141	4103141	ALT-low
SP59360	MALY-DE::4104893	4104893	ALT-low
SP59308	MALY-DE::4105105	4105105	ALT-low
SP124977	MALY-DE::4105746	4105746	ALT-low
SP59400	MALY-DE::4107137	4107137	ALT-low
SP59324	MALY-DE::4108101	4108101	ALT-low
SP116706	MALY-DE::4108992	4108992	ALT-low
SP116616	MALY-DE::4110378	4110378	ALT-low
SP116709	MALY-DE::4111326	4111326	ALT-low
SP116715	MALY-DE::4111337	4111337	ALT-low
SP116604	MALY-DE::4112447	4112447	ALT-low
SP59336	MALY-DE::4112512	4112512	ALT-low
SP116718	MALY-DE::4113191	4113191	ALT-low
SP116723	MALY-DE::4113825	4113825	ALT-low
SP116618	MALY-DE::4115001	4115001	ALT-low
SP59300	MALY-DE::4116738	4116738	ALT-low
SP59272	MALY-DE::4119027	4119027	ALT-low
SP116630	MALY-DE::4119279	4119279	ALT-low
SP116690	MALY-DE::4120157	4120157	ALT-low
SP59448	MALY-DE::4120193	4120193	ALT-low
SP59348	MALY-DE::4121361	4121361	ALT-low
SP124969	MALY-DE::4124188	4124188	ALT-low
SP116720	MALY-DE::4124542	4124542	ALT-low
SP59276	MALY-DE::4125240	4125240	ALT-low
SP59404	MALY-DE::4127766	4127766	ALT-low
SP116683	MALY-DE::4128477	4128477	ALT-low
SP124981	MALY-DE::4128852	4128852	ALT-low
SP59328	MALY-DE::4130003	4130003	ALT-low
SP116686	MALY-DE::4131095	4131095	ALT-low
SP59312	MALY-DE::4131257	4131257	ALT-low
SP116635	MALY-DE::4133263	4133263	ALT-low
SP59384	MALY-DE::4133511	4133511	ALT-low
SP59352	MALY-DE::4134005	4134005	ALT-low
SP116610	MALY-DE::4134434	4134434	ALT-low
SP59368	MALY-DE::4135099	4135099	ALT-low
SP59288	MALY-DE::4135350	4135350	ALT-high
SP116614	MALY-DE::4136702	4136702	ALT-low
SP124971	MALY-DE::4138527	4138527	ALT-low
SP116672	MALY-DE::4138885	4138885	ALT-low
SP59444	MALY-DE::4139696	4139696	ALT-low
SP59392	MALY-DE::4142267	4142267	ALT-low
SP116642	MALY-DE::4142605	4142605	ALT-low
SP116688	MALY-DE::4144633	4144633	ALT-low
SP116694	MALY-DE::4144951	4144951	ALT-low
SP116654	MALY-DE::4145056	4145056	ALT-low
SP116620	MALY-DE::4145177	4145177	ALT-low
SP116697	MALY-DE::4145528	4145528	ALT-low
SP59332	MALY-DE::4146289	4146289	ALT-low
SP116674	MALY-DE::4147081	4147081	ALT-low
SP116701	MALY-DE::4147968	4147968	ALT-low
SP116622	MALY-DE::4149246	4149246	ALT-low
SP116648	MALY-DE::4150895	4150895	ALT-low
SP116624	MALY-DE::4157186	4157186	ALT-high
SP59340	MALY-DE::4158726	4158726	ALT-low
SP59292	MALY-DE::4159170	4159170	ALT-low
SP116606	MALY-DE::4159421	4159421	ALT-low
SP116612	MALY-DE::4160100	4160100	ALT-low
SP59416	MALY-DE::4160468	4160468	ALT-low
SP116676	MALY-DE::4161781	4161781	ALT-low
SP59304	MALY-DE::4163639	4163639	ALT-low
SP116679	MALY-DE::4165379	4165379	ALT-low
SP116659	MALY-DE::4166151	4166151	ALT-low
SP116638	MALY-DE::4166503	4166503	ALT-low
SP59452	MALY-DE::4166706	4166706	ALT-low
SP59420	MALY-DE::4170686	4170686	ALT-low
SP59428	MALY-DE::4172511	4172511	ALT-low
SP59432	MALY-DE::4174905	4174905	ALT-low
SP59320	MALY-DE::4175837	4175837	ALT-low
SP59456	MALY-DE::4176133	4176133	ALT-low
SP59364	MALY-DE::4177376	4177376	ALT-low
SP59376	MALY-DE::4177434	4177434	ALT-low
SP59436	MALY-DE::4177601	4177601	ALT-low
SP59464	MALY-DE::4177810	4177810	ALT-low
SP59388	MALY-DE::4177856	4177856	ALT-low
SP59380	MALY-DE::4177987	4177987	ALT-low
SP116725	MALY-DE::4178310	4178310	ALT-low
SP116712	MALY-DE::4178345	4178345	ALT-low
SP116645	MALY-DE::4178655	4178655	ALT-low
SP116670	MALY-DE::4181460	4181460	ALT-low
SP59270	MALY-DE::4182393	4182393	ALT-low
SP59460	MALY-DE::4184094	4184094	ALT-low
SP116657	MALY-DE::4188398	4188398	ALT-low
SP116627	MALY-DE::4188879	4188879	ALT-low
SP59356	MALY-DE::4188900	4188900	ALT-low
SP116726	MALY-DE::4189035	4189035	ALT-low
SP59316	MALY-DE::4189200	4189200	ALT-low
SP59284	MALY-DE::4189998	4189998	ALT-low
SP59280	MALY-DE::4190495	4190495	ALT-low
SP116652	MALY-DE::4190784	4190784	ALT-low
SP59440	MALY-DE::4191799	4191799	ALT-low
SP59344	MALY-DE::4193278	4193278	ALT-low
SP116663	MALY-DE::4193638	4193638	ALT-low
SP59296	MALY-DE::4194218	4194218	ALT-low
SP59396	MALY-DE::4194891	4194891	ALT-low
SP116665	MALY-DE::4196670	4196670	ALT-low
SP116608	MALY-DE::4198542	4198542	ALT-low
SP116668	MALY-DE::4199714	4199714	ALT-low
SP116649	MALY-DE::4199996	4199996	ALT-low
SP124264	MELA-AU::MELA-0001	MELA_0001	ALT-high
SP124271	MELA-AU::MELA-0002	MELA_0002	ALT-high
SP124273	MELA-AU::MELA-0003	MELA_0003	ALT-low
SP124278	MELA-AU::MELA-0005	MELA_0005	ALT-high
SP124281	MELA-AU::MELA-0007	MELA_0007	ALT-low
SP124336	MELA-AU::MELA-0008	MELA_0008	ALT-low
SP124355	MELA-AU::MELA-0009	MELA_0009	ALT-high
SP124286	MELA-AU::MELA-0011	MELA_0011	ALT-high
SP124291	MELA-AU::MELA-0012	MELA_0012	ALT-high
SP124295	MELA-AU::MELA-0015	MELA_0015	ALT-low
SP124298	MELA-AU::MELA-0022	MELA_0022	ALT-high
SP124307	MELA-AU::MELA-0034	MELA_0034	ALT-low
SP124305	MELA-AU::MELA-0037	MELA_0037	ALT-low
SP124311	MELA-AU::MELA-0043	MELA_0043	ALT-low
SP124319	MELA-AU::MELA-0046	MELA_0046	ALT-low
SP124323	MELA-AU::MELA-0048	MELA_0048	ALT-low
SP124326	MELA-AU::MELA-0050	MELA_0050	ALT-low
SP124329	MELA-AU::MELA-0051	MELA_0051	ALT-low
SP124333	MELA-AU::MELA-0052	MELA_0052	ALT-low
SP124334	MELA-AU::MELA-0053	MELA_0053	ALT-low
SP124339	MELA-AU::MELA-0055	MELA_0055	ALT-low
SP124341	MELA-AU::MELA-0056	MELA_0056	ALT-high
SP124344	MELA-AU::MELA-0060	MELA_0060	ALT-low
SP124346	MELA-AU::MELA-0061	MELA_0061	ALT-low
SP124348	MELA-AU::MELA-0064	MELA_0064	ALT-low
SP124351	MELA-AU::MELA-0066	MELA_0066	ALT-high
SP124353	MELA-AU::MELA-0067	MELA_0067	ALT-high
SP124357	MELA-AU::MELA-0069	MELA_0069	ALT-low
SP124359	MELA-AU::MELA-0070	MELA_0070	ALT-low
SP124362	MELA-AU::MELA-0075	MELA_0075	ALT-low
SP124364	MELA-AU::MELA-0076	MELA_0076	ALT-low
SP124396	MELA-AU::MELA-0160	MELA_0160	ALT-low
SP124409	MELA-AU::MELA-0161	MELA_0161	ALT-low
SP124415	MELA-AU::MELA-0167	MELA_0167	ALT-low
SP124384	MELA-AU::MELA-0168	MELA_0168	ALT-low
SP124386	MELA-AU::MELA-0169	MELA_0169	ALT-low
SP124365	MELA-AU::MELA-0170	MELA_0170	ALT-low
SP124367	MELA-AU::MELA-0173	MELA_0173	ALT-low
SP124369	MELA-AU::MELA-0174	MELA_0174	ALT-low
SP124376	MELA-AU::MELA-0179	MELA_0179	ALT-low
SP124377	MELA-AU::MELA-0180	MELA_0180	ALT-low
SP124380	MELA-AU::MELA-0183	MELA_0183	ALT-low
SP124382	MELA-AU::MELA-0184	MELA_0184	ALT-low
SP124389	MELA-AU::MELA-0185	MELA_0185	ALT-low
SP124391	MELA-AU::MELA-0187	MELA_0187	ALT-low
SP124394	MELA-AU::MELA-0190	MELA_0190	ALT-low
SP124399	MELA-AU::MELA-0192	MELA_0192	ALT-low
SP124401	MELA-AU::MELA-0193	MELA_0193	ALT-low
SP124403	MELA-AU::MELA-0196	MELA_0196	ALT-low
SP124406	MELA-AU::MELA-0197	MELA_0197	ALT-low
SP124412	MELA-AU::MELA-0200	MELA_0200	ALT-low
SP124418	MELA-AU::MELA-0202	MELA_0202	ALT-low
SP124420	MELA-AU::MELA-0203	MELA_0203	ALT-low
SP124423	MELA-AU::MELA-0205	MELA_0205	ALT-low
SP124425	MELA-AU::MELA-0213	MELA_0213	ALT-low
SP124428	MELA-AU::MELA-0223	MELA_0223	ALT-low
SP124431	MELA-AU::MELA-0226	MELA_0226	ALT-high
SP124434	MELA-AU::MELA-0228	MELA_0228	ALT-low
SP124436	MELA-AU::MELA-0229	MELA_0229	ALT-low
SP124439	MELA-AU::MELA-0230	MELA_0230	ALT-low
SP124441	MELA-AU::MELA-0231	MELA_0231	ALT-high
SP124444	MELA-AU::MELA-0232	MELA_0232	ALT-low
SP124447	MELA-AU::MELA-0234	MELA_0234	ALT-low
SP124449	MELA-AU::MELA-0236	MELA_0236	ALT-low
SP124452	MELA-AU::MELA-0237	MELA_0237	ALT-low
SP124454	MELA-AU::MELA-0238	MELA_0238	ALT-low
SP124456	MELA-AU::MELA-0239	MELA_0239	ALT-low
SP124458	MELA-AU::MELA-0256	MELA_0256	ALT-high
SP124460	MELA-AU::MELA-0257	MELA_0257	ALT-low
SP124462	MELA-AU::MELA-0259	MELA_0259	ALT-low
SP117189	ORCA-IN::OSCC-GB_011301	OSCC_GB_011301	ALT-low
SP117932	ORCA-IN::OSCC-GB_011601	OSCC_GB_011601	ALT-low
SP117003	ORCA-IN::OSCC-GB_011701	OSCC_GB_011701	ALT-low
SP117260	ORCA-IN::OSCC-GB_011801	OSCC_GB_011801	ALT-low
SP117482	ORCA-IN::OSCC-GB_011901	OSCC_GB_011901	ALT-low
SP117217	ORCA-IN::OSCC-GB_012001	OSCC_GB_012001	ALT-low
SP117509	ORCA-IN::OSCC-GB_012101	OSCC_GB_012101	ALT-low
SP117779	ORCA-IN::OSCC-GB_012201	OSCC_GB_012201	ALT-low
SP118015	ORCA-IN::OSCC-GB_012301	OSCC_GB_012301	ALT-low
SP117124	ORCA-IN::OSCC-GB_012401	OSCC_GB_012401	ALT-low
SP117376	ORCA-IN::OSCC-GB_012501	OSCC_GB_012501	ALT-low
SP117408	ORCA-IN::OSCC-GB_012601	OSCC_GB_012601	ALT-low
SP117681	ORCA-IN::OSCC-GB_012701	OSCC_GB_012701	ALT-low
SP101515	OV-AU::AOCS-001	AOCS_001	ALT-low
SP101519	OV-AU::AOCS-004	AOCS_004	ALT-low
SP101521	OV-AU::AOCS-005	AOCS_005	ALT-low
SP101523	OV-AU::AOCS-034	AOCS_034	ALT-low
SP101526	OV-AU::AOCS-055	AOCS_055	ALT-low
SP101528	OV-AU::AOCS-056	AOCS_056	ALT-low
SP101532	OV-AU::AOCS-058	AOCS_058	ALT-low
SP101536	OV-AU::AOCS-059	AOCS_059	ALT-low
SP101540	OV-AU::AOCS-060	AOCS_060	ALT-low
SP101544	OV-AU::AOCS-061	AOCS_061	ALT-low
SP101548	OV-AU::AOCS-063	AOCS_063	ALT-low
SP101552	OV-AU::AOCS-064	AOCS_064	ALT-high
SP101558	OV-AU::AOCS-065	AOCS_065	ALT-low
SP101564	OV-AU::AOCS-075	AOCS_075	ALT-low
SP101572	OV-AU::AOCS-077	AOCS_077	ALT-low
SP101576	OV-AU::AOCS-078	AOCS_078	ALT-low
SP101580	OV-AU::AOCS-079	AOCS_079	ALT-low
SP101584	OV-AU::AOCS-080	AOCS_080	ALT-low
SP101588	OV-AU::AOCS-081	AOCS_081	ALT-low
SP101592	OV-AU::AOCS-083	AOCS_083	ALT-low
SP101596	OV-AU::AOCS-084	AOCS_084	ALT-low
SP101600	OV-AU::AOCS-085	AOCS_085	ALT-low
SP101604	OV-AU::AOCS-086	AOCS_086	ALT-low
SP101610	OV-AU::AOCS-088	AOCS_088	ALT-low
SP101616	OV-AU::AOCS-090	AOCS_090	ALT-low
SP101622	OV-AU::AOCS-091	AOCS_091	ALT-high
SP101628	OV-AU::AOCS-092	AOCS_092	ALT-low
SP101642	OV-AU::AOCS-094	AOCS_094	ALT-low
SP101648	OV-AU::AOCS-095	AOCS_095	ALT-low
SP101654	OV-AU::AOCS-096	AOCS_096	ALT-low
SP101658	OV-AU::AOCS-097	AOCS_097	ALT-low
SP101662	OV-AU::AOCS-104	AOCS_104	ALT-high
SP101666	OV-AU::AOCS-105	AOCS_105	ALT-low
SP101670	OV-AU::AOCS-106	AOCS_106	ALT-low
SP101674	OV-AU::AOCS-107	AOCS_107	ALT-high
SP101678	OV-AU::AOCS-108	AOCS_108	ALT-low
SP101686	OV-AU::AOCS-111	AOCS_111	ALT-low
SP101690	OV-AU::AOCS-112	AOCS_112	ALT-low
SP101694	OV-AU::AOCS-113	AOCS_113	ALT-low
SP101700	OV-AU::AOCS-114	AOCS_114	ALT-low
SP101708	OV-AU::AOCS-115	AOCS_115	ALT-low
SP101716	OV-AU::AOCS-116	AOCS_116	ALT-low
SP101724	OV-AU::AOCS-117	AOCS_117	ALT-low
SP101732	OV-AU::AOCS-119	AOCS_119	ALT-high
SP101740	OV-AU::AOCS-120	AOCS_120	ALT-low
SP101795	OV-AU::AOCS-128	AOCS_128	ALT-low
SP101881	OV-AU::AOCS-138	AOCS_138	ALT-low
SP101891	OV-AU::AOCS-139	AOCS_139	ALT-low
SP101921	OV-AU::AOCS-141	AOCS_141	ALT-low
SP101931	OV-AU::AOCS-142	AOCS_142	ALT-low
SP102015	OV-AU::AOCS-150	AOCS_150	ALT-low
SP102035	OV-AU::AOCS-153	AOCS_153	ALT-low
SP102045	OV-AU::AOCS-155	AOCS_155	ALT-low
SP102055	OV-AU::AOCS-157	AOCS_157	ALT-low
SP102064	OV-AU::AOCS-158	AOCS_158	ALT-low
SP102074	OV-AU::AOCS-159	AOCS_159	ALT-low
SP102084	OV-AU::AOCS-160	AOCS_160	ALT-low
SP102090	OV-AU::AOCS-161	AOCS_161	ALT-low
SP102096	OV-AU::AOCS-162	AOCS_162	ALT-low
SP102103	OV-AU::AOCS-163	AOCS_163	ALT-low
SP102113	OV-AU::AOCS-164	AOCS_164	ALT-low
SP102123	OV-AU::AOCS-165	AOCS_165	ALT-low
SP102133	OV-AU::AOCS-166	AOCS_166	ALT-low
SP102143	OV-AU::AOCS-167	AOCS_167	ALT-low
SP102161	OV-AU::AOCS-168	AOCS_168	ALT-low
SP102168	OV-AU::AOCS-169	AOCS_169	ALT-low
SP102174	OV-AU::AOCS-170	AOCS_170	ALT-low
SP102187	OV-AU::AOCS-171	AOCS_171	ALT-low
SP63546	OV-US::098acb76-0bf5-44e5-bcae-f919cf5fa5e5	098acb76_0bf5_44e5_bcae_f919cf5fa5e5	ALT-low
SP68348	OV-US::0a48873a-092a-4b25-822b-b0b3c18c08a8	0a48873a_092a_4b25_822b_b0b3c18c08a8	ALT-low
SP67346	OV-US::0c1a2e7d-e7e4-481e-a012-ef214c444497	0c1a2e7d_e7e4_481e_a012_ef214c444497	ALT-low
SP59707	OV-US::13f5814c-1f99-4ffa-84a4-3bbd8979faae	13f5814c_1f99_4ffa_84a4_3bbd8979faae	ALT-low
SP59803	OV-US::15556b28-c6bd-455a-87b6-4b7b3e33d0e4	15556b28_c6bd_455a_87b6_4b7b3e33d0e4	ALT-low
SP69155	OV-US::206ce0ed-36a4-47ab-ac8e-f6fca6ac5c18	206ce0ed_36a4_47ab_ac8e_f6fca6ac5c18	ALT-low
SP61703	OV-US::21f6bf91-dfc6-4a59-8b76-88a0f95c7b47	21f6bf91_dfc6_4a59_8b76_88a0f95c7b47	ALT-low
SP63716	OV-US::29949b65-2913-4c86-bbd7-b85c5df6f15e	29949b65_2913_4c86_bbd7_b85c5df6f15e	ALT-low
SP64036	OV-US::2b14123b-8fcd-402c-9399-4e7c47f20252	2b14123b_8fcd_402c_9399_4e7c47f20252	ALT-low
SP65807	OV-US::30b8f4cd-9245-4496-a8a8-c3e59093bc0a	30b8f4cd_9245_4496_a8a8_c3e59093bc0a	ALT-low
SP68725	OV-US::3768d34f-1527-40db-b116-cd80cee5ec3a	3768d34f_1527_40db_b116_cd80cee5ec3a	ALT-low
SP67609	OV-US::3c037acf-f453-4513-a6dd-129163ddde2a	3c037acf_f453_4513_a6dd_129163ddde2a	ALT-low
SP62450	OV-US::4b930a10-4b12-4428-84f9-3255b4a3bc4f	4b930a10_4b12_4428_84f9_3255b4a3bc4f	ALT-low
SP60610	OV-US::4c18d9cf-4af4-4a86-8b1c-f78795fbbd7e	4c18d9cf_4af4_4a86_8b1c_f78795fbbd7e	ALT-low
SP68659	OV-US::4eac2c98-86d2-4ee6-a1d3-157d013c78dc	4eac2c98_86d2_4ee6_a1d3_157d013c78dc	ALT-low
SP60362	OV-US::58d34254-4f5b-40a4-9e9f-7160062fb2a4	58d34254_4f5b_40a4_9e9f_7160062fb2a4	ALT-low
SP59860	OV-US::5c127332-5ca0-45f1-a5ac-4876ad94e491	5c127332_5ca0_45f1_a5ac_4876ad94e491	ALT-low
SP64976	OV-US::5e18b17d-4626-4b6d-8ac6-e560cee0376c	5e18b17d_4626_4b6d_8ac6_e560cee0376c	ALT-low
SP66960	OV-US::62379be5-13f0-474b-94d3-6f944ec4ee96	62379be5_13f0_474b_94d3_6f944ec4ee96	ALT-low
SP66687	OV-US::66c92b9e-de3c-4d1a-bb69-46ffbc6caf33	66c92b9e_de3c_4d1a_bb69_46ffbc6caf33	ALT-low
SP60001	OV-US::6d10d4ee-6331-4bba-93bc-a7b64cc0b22a	6d10d4ee_6331_4bba_93bc_a7b64cc0b22a	ALT-low
SP64296	OV-US::700e91bb-d675-41b2-bbbd-935767c7b447	700e91bb_d675_41b2_bbbd_935767c7b447	ALT-low
SP62110	OV-US::7ca97692-0bf5-4bbd-81ce-10a051d04bd5	7ca97692_0bf5_4bbd_81ce_10a051d04bd5	ALT-low
SP65376	OV-US::7dcc809b-e33a-4453-b92a-c00786f48cb0	7dcc809b_e33a_4453_b92a_c00786f48cb0	ALT-low
SP69077	OV-US::8a6d2ce3-cc57-451b-9b07-8263782aa23f	8a6d2ce3_cc57_451b_9b07_8263782aa23f	ALT-low
SP61453	OV-US::90f4b65c-cfd4-4066-a5b9-842885c172e2	90f4b65c_cfd4_4066_a5b9_842885c172e2	ALT-low
SP62616	OV-US::9fb1ba57-2007-4477-b000-2d36f163efd2	9fb1ba57_2007_4477_b000_2d36f163efd2	ALT-low
SP60243	OV-US::a5030259-cf9c-4a58-8710-b9da8ee59320	a5030259_cf9c_4a58_8710_b9da8ee59320	ALT-low
SP63966	OV-US::ba68f2cf-9271-41fd-9655-1fac7681f588	ba68f2cf_9271_41fd_9655_1fac7681f588	ALT-low
SP60842	OV-US::c435627c-159d-4a6d-a819-30abac24bf4d	c435627c_159d_4a6d_a819_30abac24bf4d	ALT-low
SP59761	OV-US::c8febeef-8e7e-459e-88cb-8086692dc559	c8febeef_8e7e_459e_88cb_8086692dc559	ALT-low
SP63356	OV-US::c9e28934-8379-4511-817c-d787f2c4ca3a	c9e28934_8379_4511_817c_d787f2c4ca3a	ALT-low
SP61713	OV-US::d3164236-c14a-4230-b527-ecd1a3992f02	d3164236_c14a_4230_b527_ecd1a3992f02	ALT-low
SP66159	OV-US::e43d3769-e25f-4fb7-9080-ea26defaf094	e43d3769_e25f_4fb7_9080_ea26defaf094	ALT-low
SP61343	OV-US::e9483296-cb91-497a-b955-39a3c3289dac	e9483296_cb91_497a_b955_39a3c3289dac	ALT-low
SP60322	OV-US::ee0a4a13-613e-4c5d-96c3-8083a013702d	ee0a4a13_613e_4c5d_96c3_8083a013702d	ALT-low
SP64546	OV-US::eeb9d147-608d-4692-8adf-2f601d23a8ff	eeb9d147_608d_4692_8adf_2f601d23a8ff	ALT-low
SP59950	OV-US::f0c353fd-947c-41e2-b643-3ecc0d69796c	f0c353fd_947c_41e2_b643_3ecc0d69796c	ALT-low
SP59938	OV-US::f34aa3b6-e966-49c6-bc55-130545772c53	f34aa3b6_e966_49c6_bc55_130545772c53	ALT-low
SP67428	OV-US::f5033d52-ec36-4e67-88d8-b6d898b81b2f	f5033d52_ec36_4e67_88d8_b6d898b81b2f	ALT-low
SP63796	OV-US::ff530f28-0ec0-4494-bb54-44bb055bae1c	ff530f28_0ec0_4494_bb54_44bb055bae1c	ALT-low
SP69565	PACA-AU::ICGC_0006	ICGC_0006	ALT-low
SP69573	PACA-AU::ICGC_0007	ICGC_0007	ALT-low
SP69587	PACA-AU::ICGC_0009	ICGC_0009	ALT-low
SP110736	PACA-AU::ICGC_0020	ICGC_0020	ALT-low
SP69705	PACA-AU::ICGC_0021	ICGC_0021	ALT-low
SP72262	PACA-AU::ICGC_0025	ICGC_0025	ALT-low
SP69762	PACA-AU::ICGC_0026	ICGC_0026	ALT-low
SP69812	PACA-AU::ICGC_0031	ICGC_0031	ALT-low
SP76136	PACA-AU::ICGC_0033	ICGC_0033	ALT-low
SP69898	PACA-AU::ICGC_0037	ICGC_0037	ALT-low
SP70046	PACA-AU::ICGC_0048	ICGC_0048	ALT-low
SP70082	PACA-AU::ICGC_0051	ICGC_0051	ALT-low
SP70313	PACA-AU::ICGC_0052	ICGC_0052	ALT-low
SP77339	PACA-AU::ICGC_0053	ICGC_0053	ALT-low
SP70106	PACA-AU::ICGC_0054	ICGC_0054	ALT-low
SP70122	PACA-AU::ICGC_0055	ICGC_0055	ALT-low
SP70178	PACA-AU::ICGC_0059	ICGC_0059	ALT-low
SP70202	PACA-AU::ICGC_0061	ICGC_0061	ALT-low
SP70226	PACA-AU::ICGC_0063	ICGC_0063	ALT-low
SP70266	PACA-AU::ICGC_0066	ICGC_0066	ALT-low
SP70288	PACA-AU::ICGC_0067	ICGC_0067	ALT-low
SP75681	PACA-AU::ICGC_0069	ICGC_0069	ALT-high
SP70465	PACA-AU::ICGC_0075	ICGC_0075	ALT-low
SP71404	PACA-AU::ICGC_0087	ICGC_0087	ALT-high
SP71228	PACA-AU::ICGC_0088	ICGC_0088	ALT-low
SP110770	PACA-AU::ICGC_0099	ICGC_0099	ALT-low
SP70756	PACA-AU::ICGC_0103	ICGC_0103	ALT-low
SP70780	PACA-AU::ICGC_0105	ICGC_0105	ALT-low
SP70677	PACA-AU::ICGC_0108	ICGC_0108	ALT-low
SP70860	PACA-AU::ICGC_0109	ICGC_0109	ALT-low
SP71846	PACA-AU::ICGC_0114	ICGC_0114	ALT-low
SP71084	PACA-AU::ICGC_0115	ICGC_0115	ALT-low
SP107781	PACA-AU::ICGC_0124	ICGC_0124	ALT-low
SP71456	PACA-AU::ICGC_0134	ICGC_0134	ALT-low
SP71480	PACA-AU::ICGC_0135	ICGC_0135	ALT-low
SP71536	PACA-AU::ICGC_0139	ICGC_0139	ALT-low
SP71552	PACA-AU::ICGC_0140	ICGC_0140	ALT-low
SP71734	PACA-AU::ICGC_0141	ICGC_0141	ALT-low
SP71576	PACA-AU::ICGC_0143	ICGC_0143	ALT-low
SP73319	PACA-AU::ICGC_0144	ICGC_0144	ALT-low
SP71758	PACA-AU::ICGC_0146	ICGC_0146	ALT-low
SP71974	PACA-AU::ICGC_0149	ICGC_0149	ALT-low
SP110779	PACA-AU::ICGC_0150	ICGC_0150	ALT-low
SP71950	PACA-AU::ICGC_0153	ICGC_0153	ALT-high
SP76353	PACA-AU::ICGC_0185	ICGC_0185	ALT-low
SP110789	PACA-AU::ICGC_0192	ICGC_0192	ALT-low
SP75977	PACA-AU::ICGC_0199	ICGC_0199	ALT-low
SP76001	PACA-AU::ICGC_0201	ICGC_0201	ALT-low
SP70956	PACA-AU::ICGC_0205	ICGC_0205	ALT-low
SP70932	PACA-AU::ICGC_0206	ICGC_0206	ALT-low
SP71132	PACA-AU::ICGC_0207	ICGC_0207	ALT-low
SP73263	PACA-AU::ICGC_0212	ICGC_0212	ALT-low
SP75202	PACA-AU::ICGC_0214	ICGC_0214	ALT-low
SP75322	PACA-AU::ICGC_0215	ICGC_0215	ALT-low
SP110798	PACA-AU::ICGC_0217	ICGC_0217	ALT-low
SP76017	PACA-AU::ICGC_0223	ICGC_0223	ALT-low
SP76057	PACA-AU::ICGC_0224	ICGC_0224	ALT-low
SP110822	PACA-AU::ICGC_0227	ICGC_0227	ALT-low
SP110803	PACA-AU::ICGC_0230	ICGC_0230	ALT-low
SP76515	PACA-AU::ICGC_0296	ICGC_0296	ALT-low
SP76955	PACA-AU::ICGC_0300	ICGC_0300	ALT-low
SP110816	PACA-AU::ICGC_0301	ICGC_0301	ALT-low
SP76675	PACA-AU::ICGC_0303	ICGC_0303	ALT-low
SP76843	PACA-AU::ICGC_0304	ICGC_0304	ALT-low
SP76915	PACA-AU::ICGC_0309	ICGC_0309	ALT-low
SP76867	PACA-AU::ICGC_0312	ICGC_0312	ALT-low
SP110824	PACA-AU::ICGC_0313	ICGC_0313	ALT-low
SP74896	PACA-AU::ICGC_0315	ICGC_0315	ALT-low
SP77203	PACA-AU::ICGC_0321	ICGC_0321	ALT-low
SP77131	PACA-AU::ICGC_0326	ICGC_0326	ALT-low
SP107770	PACA-AU::ICGC_0354	ICGC_0354	ALT-low
SP107920	PACA-AU::ICGC_0365	ICGC_0365	ALT-low
SP107774	PACA-AU::ICGC_0391	ICGC_0391	ALT-low
SP107784	PACA-AU::ICGC_0392	ICGC_0392	ALT-high
SP107786	PACA-AU::ICGC_0393	ICGC_0393	ALT-low
SP107805	PACA-AU::ICGC_0395	ICGC_0395	ALT-low
SP107874	PACA-AU::ICGC_0406	ICGC_0406	ALT-low
SP107915	PACA-AU::ICGC_0412	ICGC_0412	ALT-low
SP107945	PACA-AU::ICGC_0417	ICGC_0417	ALT-low
SP107952	PACA-AU::ICGC_0419	ICGC_0419	ALT-low
SP107956	PACA-AU::ICGC_0420	ICGC_0420	ALT-low
SP107813	PACA-AU::ICGC_0486	ICGC_0486	ALT-low
SP108033	PACA-AU::ICGC_0502	ICGC_0502	ALT-low
SP108059	PACA-AU::ICGC_0507	ICGC_0507	ALT-low
SP108049	PACA-AU::ICGC_0518	ICGC_0518	ALT-high
SP108065	PACA-AU::ICGC_0521	ICGC_0521	ALT-high
SP108068	PACA-AU::ICGC_0522	ICGC_0522	ALT-low
SP108088	PACA-AU::ICGC_0526	ICGC_0526	ALT-low
SP108017	PACA-AU::ICGC_0535	ICGC_0535	ALT-low
SP108020	PACA-AU::ICGC_0536	ICGC_0536	ALT-low
SP108123	PACA-AU::ICGC_0543	ICGC_0543	ALT-low
SP77956	PACA-CA::PCSI_0002	PCSI_0002	ALT-high
SP125721	PACA-CA::PCSI_0004	PCSI_0004	ALT-low
SP125756	PACA-CA::PCSI_0015	PCSI_0015	ALT-low
SP116962	PACA-CA::PCSI_0019	PCSI_0019	ALT-low
SP78502	PACA-CA::PCSI_0023	PCSI_0023	ALT-low
SP77872	PACA-CA::PCSI_0024	PCSI_0024	ALT-low
SP117878	PACA-CA::PCSI_0044	PCSI_0044	ALT-low
SP117165	PACA-CA::PCSI_0046	PCSI_0046	ALT-low
SP125704	PACA-CA::PCSI_0047	PCSI_0047	ALT-low
SP117643	PACA-CA::PCSI_0048	PCSI_0048	ALT-low
SP117216	PACA-CA::PCSI_0072	PCSI_0072	ALT-low
SP125781	PACA-CA::PCSI_0073	PCSI_0073	ALT-high
SP125753	PACA-CA::PCSI_0074	PCSI_0074	ALT-low
SP125699	PACA-CA::PCSI_0077	PCSI_0077	ALT-low
SP117463	PACA-CA::PCSI_0078	PCSI_0078	ALT-low
SP117440	PACA-CA::PCSI_0080	PCSI_0080	ALT-low
SP125772	PACA-CA::PCSI_0081	PCSI_0081	ALT-high
SP117908	PACA-CA::PCSI_0082	PCSI_0082	ALT-low
SP125776	PACA-CA::PCSI_0084	PCSI_0084	ALT-low
SP77866	PACA-CA::PCSI_0086	PCSI_0086	ALT-low
SP125742	PACA-CA::PCSI_0096	PCSI_0096	ALT-low
SP77930	PACA-CA::PCSI_0098	PCSI_0098	ALT-low
SP125771	PACA-CA::PCSI_0099	PCSI_0099	ALT-low
SP78533	PACA-CA::PCSI_0101	PCSI_0101	ALT-low
SP125724	PACA-CA::PCSI_0104	PCSI_0104	ALT-low
SP117568	PACA-CA::PCSI_0105	PCSI_0105	ALT-low
SP77888	PACA-CA::PCSI_0106	PCSI_0106	ALT-high
SP117076	PACA-CA::PCSI_0108	PCSI_0108	ALT-low
SP78013	PACA-CA::PCSI_0109	PCSI_0109	ALT-high
SP117323	PACA-CA::PCSI_0111	PCSI_0111	ALT-low
SP77972	PACA-CA::PCSI_0112	PCSI_0112	ALT-low
SP77986	PACA-CA::PCSI_0118	PCSI_0118	ALT-low
SP125695	PACA-CA::PCSI_0132	PCSI_0132	ALT-low
SP125706	PACA-CA::PCSI_0142	PCSI_0142	ALT-low
SP118083	PACA-CA::PCSI_0145	PCSI_0145	ALT-low
SP125809	PACA-CA::PCSI_0146	PCSI_0146	ALT-low
SP117340	PACA-CA::PCSI_0161	PCSI_0161	ALT-low
SP125783	PACA-CA::PCSI_0162	PCSI_0162	ALT-low
SP118048	PACA-CA::PCSI_0164	PCSI_0164	ALT-low
SP125710	PACA-CA::PCSI_0170	PCSI_0170	ALT-low
SP125780	PACA-CA::PCSI_0171	PCSI_0171	ALT-low
SP117351	PACA-CA::PCSI_0173	PCSI_0173	ALT-low
SP125758	PACA-CA::PCSI_0174	PCSI_0174	ALT-low
SP125717	PACA-CA::PCSI_0175	PCSI_0175	ALT-low
SP125757	PACA-CA::PCSI_0208	PCSI_0208	ALT-low
SP125711	PACA-CA::PCSI_0210	PCSI_0210	ALT-low
SP125689	PACA-CA::PCSI_0217	PCSI_0217	ALT-low
SP125764	PACA-CA::PCSI_0218	PCSI_0218	ALT-low
SP117261	PACA-CA::PCSI_0224	PCSI_0224	ALT-low
SP117949	PACA-CA::PCSI_0227	PCSI_0227	ALT-low
SP117037	PACA-CA::PCSI_0228	PCSI_0228	ALT-high
SP125693	PACA-CA::PCSI_0230	PCSI_0230	ALT-low
SP125730	PACA-CA::PCSI_0233	PCSI_0233	ALT-low
SP125811	PACA-CA::PCSI_0235	PCSI_0235	ALT-low
SP117972	PACA-CA::PCSI_0239	PCSI_0239	ALT-high
SP117722	PACA-CA::PCSI_0240	PCSI_0240	ALT-low
SP125800	PACA-CA::PCSI_0248	PCSI_0248	ALT-low
SP125786	PACA-CA::PCSI_0250	PCSI_0250	ALT-high
SP125715	PACA-CA::PCSI_0253	PCSI_0253	ALT-low
SP125775	PACA-CA::PCSI_0256	PCSI_0256	ALT-low
SP116965	PACA-CA::PCSI_0261	PCSI_0261	ALT-low
SP125686	PACA-CA::PCSI_0263	PCSI_0263	ALT-high
SP117661	PACA-CA::PCSI_0264	PCSI_0264	ALT-high
SP125744	PACA-CA::PCSI_0268	PCSI_0268	ALT-low
SP117660	PACA-CA::PCSI_0269	PCSI_0269	ALT-low
SP117215	PACA-CA::PCSI_0274	PCSI_0274	ALT-low
SP117214	PACA-CA::PCSI_0279	PCSI_0279	ALT-low
SP125749	PACA-CA::PCSI_0280	PCSI_0280	ALT-low
SP117164	PACA-CA::PCSI_0281	PCSI_0281	ALT-low
SP117650	PACA-CA::PCSI_0283	PCSI_0283	ALT-low
SP125737	PACA-CA::PCSI_0284	PCSI_0284	ALT-low
SP116949	PACA-CA::PCSI_0285	PCSI_0285	ALT-low
SP125707	PACA-CA::PCSI_0286	PCSI_0286	ALT-high
SP125752	PACA-CA::PCSI_0287	PCSI_0287	ALT-low
SP125768	PACA-CA::PCSI_0290	PCSI_0290	ALT-low
SP125770	PACA-CA::PCSI_0292	PCSI_0292	ALT-low
SP125785	PACA-CA::PCSI_0294	PCSI_0294	ALT-low
SP125763	PACA-CA::PCSI_0297	PCSI_0297	ALT-low
SP125685	PACA-CA::PCSI_0300	PCSI_0300	ALT-low
SP117201	PACA-CA::PCSI_0301	PCSI_0301	ALT-low
SP125794	PACA-CA::PCSI_0302	PCSI_0302	ALT-low
SP117690	PACA-CA::PCSI_0303	PCSI_0303	ALT-low
SP117002	PACA-CA::PCSI_0305	PCSI_0305	ALT-high
SP125745	PACA-CA::PCSI_0307	PCSI_0307	ALT-low
SP117656	PACA-CA::PCSI_0310	PCSI_0310	ALT-low
SP117911	PACA-CA::PCSI_0311	PCSI_0311	ALT-low
SP116985	PACA-CA::PCSI_0312	PCSI_0312	ALT-low
SP125760	PACA-CA::PCSI_0324	PCSI_0324	ALT-low
SP125696	PACA-CA::PCSI_0325	PCSI_0325	ALT-high
SP125719	PACA-CA::PCSI_0328	PCSI_0328	ALT-low
SP125741	PACA-CA::PCSI_0329	PCSI_0329	ALT-low
SP125762	PACA-CA::PCSI_0334	PCSI_0334	ALT-low
SP125795	PACA-CA::PCSI_0337	PCSI_0337	ALT-low
SP117476	PACA-CA::PCSI_0338	PCSI_0338	ALT-low
SP125784	PACA-CA::PCSI_0340	PCSI_0340	ALT-low
SP117760	PACA-CA::PCSI_0341	PCSI_0341	ALT-low
SP125731	PACA-CA::PCSI_0345	PCSI_0345	ALT-high
SP117040	PACA-CA::PCSI_0348	PCSI_0348	ALT-low
SP125805	PACA-CA::PCSI_0350	PCSI_0350	ALT-low
SP117291	PACA-CA::PCSI_0351	PCSI_0351	ALT-low
SP117745	PACA-CA::PCSI_0353	PCSI_0353	ALT-low
SP117974	PACA-CA::PCSI_0354	PCSI_0354	ALT-high
SP116950	PACA-CA::PCSI_0355	PCSI_0355	ALT-low
SP117290	PACA-CA::PCSI_0356	PCSI_0356	ALT-low
SP117309	PACA-CA::PCSI_0375	PCSI_0375	ALT-low
SP118046	PACA-CA::PCSI_0392	PCSI_0392	ALT-low
SP117441	PACA-CA::PCSI_0403	PCSI_0403	ALT-low
SP117653	PACA-CA::PCSI_0404	PCSI_0404	ALT-high
SP117001	PACA-CA::PCSI_0413	PCSI_0413	ALT-low
SP125791	PACA-CA::PCSI_0450	PCSI_0450	ALT-low
SP125726	PACA-CA::PCSI_0451	PCSI_0451	ALT-low
SP117412	PACA-CA::PCSI_0453	PCSI_0453	ALT-low
SP117648	PACA-CA::PCSI_0454	PCSI_0454	ALT-low
SP125705	PACA-CA::PCSI_0456	PCSI_0456	ALT-low
SP117158	PACA-CA::PCSI_0457	PCSI_0457	ALT-low
SP125691	PACA-CA::PCSI_0458	PCSI_0458	ALT-high
SP125793	PACA-CA::PCSI_0463	PCSI_0463	ALT-low
SP125755	PACA-CA::PCSI_0465	PCSI_0465	ALT-low
SP125725	PACA-CA::PCSI_0468	PCSI_0468	ALT-low
SP125712	PACA-CA::PCSI_0469	PCSI_0469	ALT-high
SP125713	PACA-CA::PCSI_0472	PCSI_0472	ALT-low
SP125802	PACA-CA::PCSI_0473	PCSI_0473	ALT-low
SP125804	PACA-CA::PCSI_0476	PCSI_0476	ALT-low
SP125778	PACA-CA::PCSI_0477	PCSI_0477	ALT-low
SP125698	PACA-CA::PCSI_0492	PCSI_0492	ALT-low
SP125733	PACA-CA::PCSI_0504	PCSI_0504	ALT-low
SP125714	PACA-CA::PCSI_0506	PCSI_0506	ALT-low
SP125694	PACA-CA::PCSI_0508	PCSI_0508	ALT-low
SP125766	PACA-CA::PCSI_0509	PCSI_0509	ALT-low
SP125769	PACA-CA::PCSI_0527	PCSI_0527	ALT-low
SP125703	PACA-CA::PCSI_0528	PCSI_0528	ALT-high
SP125722	PACA-CA::PCSI_0531	PCSI_0531	ALT-low
SP125807	PACA-CA::PCSI_0537	PCSI_0537	ALT-low
SP125777	PACA-CA::PCSI_0547	PCSI_0547	ALT-low
SP125723	PACA-CA::PCSI_0572	PCSI_0572	ALT-low
SP102489	PAEN-AU::ICGC_0427	ICGC_0427	ALT-low
SP102499	PAEN-AU::ICGC_0428	ICGC_0428	ALT-high
SP102507	PAEN-AU::ICGC_0431	ICGC_0431	ALT-low
SP102511	PAEN-AU::ICGC_0432	ICGC_0432	ALT-high
SP102517	PAEN-AU::ICGC_0433	ICGC_0433	ALT-low
SP102523	PAEN-AU::ICGC_0434	ICGC_0434	ALT-low
SP102529	PAEN-AU::ICGC_0435	ICGC_0435	ALT-high
SP102537	PAEN-AU::ICGC_0436	ICGC_0436	ALT-high
SP102541	PAEN-AU::ICGC_0437	ICGC_0437	ALT-high
SP102547	PAEN-AU::ICGC_0438	ICGC_0438	ALT-high
SP102561	PAEN-AU::ICGC_0440	ICGC_0440	ALT-low
SP102567	PAEN-AU::ICGC_0441	ICGC_0441	ALT-low
SP106669	PAEN-AU::ICGC_0443	ICGC_0443	ALT-low
SP102573	PAEN-AU::ICGC_0446	ICGC_0446	ALT-low
SP102581	PAEN-AU::ICGC_0447	ICGC_0447	ALT-low
SP102591	PAEN-AU::ICGC_0449	ICGC_0449	ALT-low
SP102597	PAEN-AU::ICGC_0452	ICGC_0452	ALT-high
SP102605	PAEN-AU::ICGC_0453	ICGC_0453	ALT-high
SP102611	PAEN-AU::ICGC_0455	ICGC_0455	ALT-low
SP102617	PAEN-AU::ICGC_0456	ICGC_0456	ALT-low
SP106718	PAEN-AU::ICGC_0457	ICGC_0457	ALT-low
SP106734	PAEN-AU::ICGC_0459	ICGC_0459	ALT-low
SP106722	PAEN-AU::ICGC_0489	ICGC_0489	ALT-high
SP106750	PAEN-AU::ICGC_0491	ICGC_0491	ALT-low
SP106753	PAEN-AU::ICGC_0492	ICGC_0492	ALT-low
SP106797	PAEN-AU::ICGC_0497	ICGC_0497	ALT-high
SP106808	PAEN-AU::ICGC_0498	ICGC_0498	ALT-high
SP106815	PAEN-AU::ICGC_0501	ICGC_0501	ALT-high
SP106758	PAEN-AU::ICGC_0533	ICGC_0533	ALT-low
SP117294	PAEN-AU::ITNET-1081	ITNET_1081	ALT-low
SP117223	PAEN-AU::ITNET-1257	ITNET_1257	ALT-low
SP117043	PAEN-AU::ITNET-1265	ITNET_1265	ALT-high
SP117984	PAEN-AU::ITNET-1266	ITNET_1266	ALT-low
SP117493	PAEN-AU::ITNET-1270	ITNET_1270	ALT-low
SP117951	PAEN-AU::ITNET-1273	ITNET_1273	ALT-low
SP117700	PAEN-AU::ITNET-1286	ITNET_1286	ALT-low
SP117228	PAEN-AU::ITNET-1288	ITNET_1288	ALT-high
SP117667	PAEN-AU::ITNET-1293	ITNET_1293	ALT-low
SP117796	PAEN-AU::ITNET-1301	ITNET_1301	ALT-high
SP117085	PAEN-AU::ITNET-1304	ITNET_1304	ALT-low
SP117331	PAEN-AU::ITNET-1308	ITNET_1308	ALT-high
SP117086	PAEN-AU::ITNET-1309	ITNET_1309	ALT-high
SP118043	PAEN-AU::ITNET-1312	ITNET_1312	ALT-high
SP117595	PAEN-AU::ITNET-1314	ITNET_1314	ALT-high
SP118044	PAEN-AU::ITNET-1317	ITNET_1317	ALT-low
SP117758	PAEN-AU::ITNET-1320	ITNET_1320	ALT-high
SP135274	PAEN-IT::ITNET-0026	ITNET_0026	ALT-high
SP135282	PAEN-IT::ITNET-0028	ITNET_0028	ALT-high
SP135288	PAEN-IT::ITNET-0052	ITNET_0052	ALT-high
SP135296	PAEN-IT::ITNET-0087	ITNET_0087	ALT-low
SP135305	PAEN-IT::ITNET-0100	ITNET_0100	ALT-low
SP135316	PAEN-IT::ITNET-0107	ITNET_0107	ALT-high
SP135324	PAEN-IT::ITNET-0118	ITNET_0118	ALT-low
SP135328	PAEN-IT::ITNET-0124	ITNET_0124	ALT-high
SP135339	PAEN-IT::ITNET-0134	ITNET_0134	ALT-low
SP135346	PAEN-IT::ITNET-0144	ITNET_0144	ALT-high
SP135354	PAEN-IT::ITNET-0148	ITNET_0148	ALT-high
SP135363	PAEN-IT::ITNET-0151	ITNET_0151	ALT-low
SP135372	PAEN-IT::ITNET-0152	ITNET_0152	ALT-low
SP135389	PAEN-IT::ITNET-0673	ITNET_0673	ALT-low
SP135410	PAEN-IT::ITNET-0695	ITNET_0695	ALT-low
SP135416	PAEN-IT::ITNET-0700	ITNET_0700	ALT-high
SP135422	PAEN-IT::ITNET-0783	ITNET_0783	ALT-high
SP135434	PAEN-IT::ITNET-0813	ITNET_0813	ALT-high
SP135440	PAEN-IT::ITNET-0833	ITNET_0833	ALT-high
SP135444	PAEN-IT::ITNET-0850	ITNET_0850	ALT-low
SP135448	PAEN-IT::ITNET-0900	ITNET_0900	ALT-high
SP135451	PAEN-IT::ITNET-0935	ITNET_0935	ALT-low
SP135455	PAEN-IT::ITNET-0938	ITNET_0938	ALT-high
SP135460	PAEN-IT::ITNET-0941	ITNET_0941	ALT-low
SP135463	PAEN-IT::ITNET-0962	ITNET_0962	ALT-low
SP135468	PAEN-IT::ITNET-0968	ITNET_0968	ALT-low
SP135475	PAEN-IT::ITNET-0993	ITNET_0993	ALT-low
SP135478	PAEN-IT::ITNET-1000	ITNET_1000	ALT-high
SP135480	PAEN-IT::ITNET-1001	ITNET_1001	ALT-low
SP135484	PAEN-IT::ITNET-1027	ITNET_1027	ALT-high
SP135488	PAEN-IT::ITNET-1047	ITNET_1047	ALT-low
SP135492	PAEN-IT::ITNET-1050	ITNET_1050	ALT-low
SP135496	PAEN-IT::ITNET-1053	ITNET_1053	ALT-high
SP78659	PBCA-DE::ICGC_MB1	ICGC_MB1	ALT-low
SP107403	PBCA-DE::ICGC_MB101	ICGC_MB101	ALT-low
SP107404	PBCA-DE::ICGC_MB102	ICGC_MB102	ALT-low
SP107405	PBCA-DE::ICGC_MB104	ICGC_MB104	ALT-low
SP78931	PBCA-DE::ICGC_MB106	ICGC_MB106	ALT-low
SP78935	PBCA-DE::ICGC_MB108	ICGC_MB108	ALT-low
SP78937	PBCA-DE::ICGC_MB110	ICGC_MB110	ALT-low
SP78939	PBCA-DE::ICGC_MB111	ICGC_MB111	ALT-low
SP78945	PBCA-DE::ICGC_MB114	ICGC_MB114	ALT-low
SP78947	PBCA-DE::ICGC_MB115	ICGC_MB115	ALT-high
SP78951	PBCA-DE::ICGC_MB118	ICGC_MB118	ALT-low
SP78953	PBCA-DE::ICGC_MB119	ICGC_MB119	ALT-low
SP78668	PBCA-DE::ICGC_MB12	ICGC_MB12	ALT-low
SP78955	PBCA-DE::ICGC_MB121	ICGC_MB121	ALT-low
SP107406	PBCA-DE::ICGC_MB125	ICGC_MB125	ALT-low
SP107407	PBCA-DE::ICGC_MB126	ICGC_MB126	ALT-low
SP79144	PBCA-DE::ICGC_MB129	ICGC_MB129	ALT-low
SP79148	PBCA-DE::ICGC_MB131	ICGC_MB131	ALT-low
SP79150	PBCA-DE::ICGC_MB132	ICGC_MB132	ALT-low
SP79066	PBCA-DE::ICGC_MB134	ICGC_MB134	ALT-low
SP79160	PBCA-DE::ICGC_MB139	ICGC_MB139	ALT-low
SP107435	PBCA-DE::ICGC_MB143	ICGC_MB143	ALT-low
SP107436	PBCA-DE::ICGC_MB144	ICGC_MB144	ALT-low
SP107437	PBCA-DE::ICGC_MB145	ICGC_MB145	ALT-low
SP107438	PBCA-DE::ICGC_MB146	ICGC_MB146	ALT-low
SP78671	PBCA-DE::ICGC_MB15	ICGC_MB15	ALT-low
SP107440	PBCA-DE::ICGC_MB151	ICGC_MB151	ALT-low
SP107441	PBCA-DE::ICGC_MB152	ICGC_MB152	ALT-low
SP107443	PBCA-DE::ICGC_MB153	ICGC_MB153	ALT-low
SP107444	PBCA-DE::ICGC_MB154	ICGC_MB154	ALT-low
SP107446	PBCA-DE::ICGC_MB157	ICGC_MB157	ALT-low
SP78672	PBCA-DE::ICGC_MB16	ICGC_MB16	ALT-low
SP107448	PBCA-DE::ICGC_MB160	ICGC_MB160	ALT-low
SP107449	PBCA-DE::ICGC_MB161	ICGC_MB161	ALT-low
SP107451	PBCA-DE::ICGC_MB163	ICGC_MB163	ALT-low
SP107453	PBCA-DE::ICGC_MB164	ICGC_MB164	ALT-low
SP107454	PBCA-DE::ICGC_MB165	ICGC_MB165	ALT-low
SP107455	PBCA-DE::ICGC_MB166	ICGC_MB166	ALT-low
SP107457	PBCA-DE::ICGC_MB168	ICGC_MB168	ALT-low
SP78673	PBCA-DE::ICGC_MB17	ICGC_MB17	ALT-low
SP107458	PBCA-DE::ICGC_MB170	ICGC_MB170	ALT-low
SP107459	PBCA-DE::ICGC_MB171	ICGC_MB171	ALT-low
SP107460	PBCA-DE::ICGC_MB174	ICGC_MB174	ALT-low
SP107461	PBCA-DE::ICGC_MB175	ICGC_MB175	ALT-low
SP107462	PBCA-DE::ICGC_MB177	ICGC_MB177	ALT-low
SP107463	PBCA-DE::ICGC_MB178	ICGC_MB178	ALT-low
SP78674	PBCA-DE::ICGC_MB18	ICGC_MB18	ALT-low
SP107464	PBCA-DE::ICGC_MB180	ICGC_MB180	ALT-low
SP107466	PBCA-DE::ICGC_MB181	ICGC_MB181	ALT-low
SP107467	PBCA-DE::ICGC_MB183	ICGC_MB183	ALT-low
SP107468	PBCA-DE::ICGC_MB184	ICGC_MB184	ALT-low
SP107469	PBCA-DE::ICGC_MB185	ICGC_MB185	ALT-low
SP107470	PBCA-DE::ICGC_MB186	ICGC_MB186	ALT-low
SP107472	PBCA-DE::ICGC_MB188	ICGC_MB188	ALT-low
SP107473	PBCA-DE::ICGC_MB189	ICGC_MB189	ALT-low
SP78675	PBCA-DE::ICGC_MB19	ICGC_MB19	ALT-high
SP107474	PBCA-DE::ICGC_MB190	ICGC_MB190	ALT-low
SP107477	PBCA-DE::ICGC_MB198	ICGC_MB198	ALT-low
SP107478	PBCA-DE::ICGC_MB199	ICGC_MB199	ALT-low
SP78660	PBCA-DE::ICGC_MB2	ICGC_MB2	ALT-low
SP78676	PBCA-DE::ICGC_MB20	ICGC_MB20	ALT-low
SP107479	PBCA-DE::ICGC_MB205	ICGC_MB205	ALT-low
SP78677	PBCA-DE::ICGC_MB21	ICGC_MB21	ALT-low
SP107480	PBCA-DE::ICGC_MB211	ICGC_MB211	ALT-low
SP107545	PBCA-DE::ICGC_MB224	ICGC_MB224	ALT-high
SP107546	PBCA-DE::ICGC_MB226	ICGC_MB226	ALT-low
SP107547	PBCA-DE::ICGC_MB227	ICGC_MB227	ALT-low
SP107548	PBCA-DE::ICGC_MB228	ICGC_MB228	ALT-low
SP78679	PBCA-DE::ICGC_MB23	ICGC_MB23	ALT-low
SP107549	PBCA-DE::ICGC_MB230	ICGC_MB230	ALT-low
SP107550	PBCA-DE::ICGC_MB232	ICGC_MB232	ALT-low
SP107552	PBCA-DE::ICGC_MB233	ICGC_MB233	ALT-low
SP107553	PBCA-DE::ICGC_MB235	ICGC_MB235	ALT-low
SP107554	PBCA-DE::ICGC_MB236	ICGC_MB236	ALT-low
SP107555	PBCA-DE::ICGC_MB237	ICGC_MB237	ALT-low
SP78680	PBCA-DE::ICGC_MB24	ICGC_MB24	ALT-low
SP107556	PBCA-DE::ICGC_MB247	ICGC_MB247	ALT-low
SP107557	PBCA-DE::ICGC_MB252	ICGC_MB252	ALT-low
SP78709	PBCA-DE::ICGC_MB26	ICGC_MB26	ALT-low
SP78711	PBCA-DE::ICGC_MB28	ICGC_MB28	ALT-low
SP78661	PBCA-DE::ICGC_MB3	ICGC_MB3	ALT-low
SP78713	PBCA-DE::ICGC_MB31	ICGC_MB31	ALT-low
SP78714	PBCA-DE::ICGC_MB32	ICGC_MB32	ALT-low
SP78716	PBCA-DE::ICGC_MB34	ICGC_MB34	ALT-low
SP78717	PBCA-DE::ICGC_MB35	ICGC_MB35	ALT-low
SP78718	PBCA-DE::ICGC_MB36	ICGC_MB36	ALT-low
SP78719	PBCA-DE::ICGC_MB37	ICGC_MB37	ALT-low
SP78720	PBCA-DE::ICGC_MB38	ICGC_MB38	ALT-low
SP78721	PBCA-DE::ICGC_MB39	ICGC_MB39	ALT-low
SP78722	PBCA-DE::ICGC_MB40	ICGC_MB40	ALT-low
SP78726	PBCA-DE::ICGC_MB45	ICGC_MB45	ALT-low
SP78727	PBCA-DE::ICGC_MB46	ICGC_MB46	ALT-low
SP78729	PBCA-DE::ICGC_MB49	ICGC_MB49	ALT-low
SP78662	PBCA-DE::ICGC_MB5	ICGC_MB5	ALT-low
SP78730	PBCA-DE::ICGC_MB50	ICGC_MB50	ALT-low
SP78731	PBCA-DE::ICGC_MB51	ICGC_MB51	ALT-low
SP107356	PBCA-DE::ICGC_MB53	ICGC_MB53	ALT-low
SP107357	PBCA-DE::ICGC_MB56	ICGC_MB56	ALT-low
SP107358	PBCA-DE::ICGC_MB57	ICGC_MB57	ALT-low
SP78804	PBCA-DE::ICGC_MB58	ICGC_MB58	ALT-low
SP107359	PBCA-DE::ICGC_MB59	ICGC_MB59	ALT-low
SP78663	PBCA-DE::ICGC_MB6	ICGC_MB6	ALT-low
SP107360	PBCA-DE::ICGC_MB60	ICGC_MB60	ALT-low
SP107361	PBCA-DE::ICGC_MB61	ICGC_MB61	ALT-low
SP107362	PBCA-DE::ICGC_MB63	ICGC_MB63	ALT-low
SP78805	PBCA-DE::ICGC_MB64	ICGC_MB64	ALT-low
SP78807	PBCA-DE::ICGC_MB65	ICGC_MB65	ALT-low
SP107363	PBCA-DE::ICGC_MB66	ICGC_MB66	ALT-low
SP107365	PBCA-DE::ICGC_MB67	ICGC_MB67	ALT-low
SP107369	PBCA-DE::ICGC_MB69	ICGC_MB69	ALT-low
SP78664	PBCA-DE::ICGC_MB7	ICGC_MB7	ALT-low
SP107371	PBCA-DE::ICGC_MB74	ICGC_MB74	ALT-low
SP107373	PBCA-DE::ICGC_MB75	ICGC_MB75	ALT-low
SP107377	PBCA-DE::ICGC_MB77	ICGC_MB77	ALT-low
SP107379	PBCA-DE::ICGC_MB78	ICGC_MB78	ALT-low
SP107381	PBCA-DE::ICGC_MB79	ICGC_MB79	ALT-low
SP78665	PBCA-DE::ICGC_MB8	ICGC_MB8	ALT-low
SP107384	PBCA-DE::ICGC_MB81	ICGC_MB81	ALT-low
SP107386	PBCA-DE::ICGC_MB82	ICGC_MB82	ALT-low
SP78813	PBCA-DE::ICGC_MB83	ICGC_MB83	ALT-low
SP78814	PBCA-DE::ICGC_MB84	ICGC_MB84	ALT-low
SP78815	PBCA-DE::ICGC_MB85	ICGC_MB85	ALT-low
SP78816	PBCA-DE::ICGC_MB86	ICGC_MB86	ALT-low
SP78817	PBCA-DE::ICGC_MB88	ICGC_MB88	ALT-low
SP78818	PBCA-DE::ICGC_MB89	ICGC_MB89	ALT-low
SP78666	PBCA-DE::ICGC_MB9	ICGC_MB9	ALT-low
SP78819	PBCA-DE::ICGC_MB90	ICGC_MB90	ALT-low
SP78820	PBCA-DE::ICGC_MB91	ICGC_MB91	ALT-low
SP78821	PBCA-DE::ICGC_MB92	ICGC_MB92	ALT-low
SP78822	PBCA-DE::ICGC_MB94	ICGC_MB94	ALT-low
SP78823	PBCA-DE::ICGC_MB95	ICGC_MB95	ALT-low
SP78824	PBCA-DE::ICGC_MB96	ICGC_MB96	ALT-low
SP78825	PBCA-DE::ICGC_MB98	ICGC_MB98	ALT-low
SP79184	PBCA-DE::ICGC_PA10	ICGC_PA10	ALT-low
SP79354	PBCA-DE::ICGC_PA100	ICGC_PA100	ALT-low
SP79357	PBCA-DE::ICGC_PA102	ICGC_PA102	ALT-low
SP79359	PBCA-DE::ICGC_PA103	ICGC_PA103	ALT-low
SP79365	PBCA-DE::ICGC_PA107	ICGC_PA107	ALT-low
SP79368	PBCA-DE::ICGC_PA108	ICGC_PA108	ALT-low
SP79371	PBCA-DE::ICGC_PA109	ICGC_PA109	ALT-low
SP79187	PBCA-DE::ICGC_PA11	ICGC_PA11	ALT-low
SP79374	PBCA-DE::ICGC_PA110	ICGC_PA110	ALT-low
SP79377	PBCA-DE::ICGC_PA112	ICGC_PA112	ALT-low
SP79380	PBCA-DE::ICGC_PA116	ICGC_PA116	ALT-low
SP79383	PBCA-DE::ICGC_PA117	ICGC_PA117	ALT-low
SP79190	PBCA-DE::ICGC_PA12	ICGC_PA12	ALT-low
SP79387	PBCA-DE::ICGC_PA126	ICGC_PA126	ALT-low
SP79391	PBCA-DE::ICGC_PA129	ICGC_PA129	ALT-low
SP79399	PBCA-DE::ICGC_PA134	ICGC_PA134	ALT-low
SP79403	PBCA-DE::ICGC_PA135	ICGC_PA135	ALT-low
SP79407	PBCA-DE::ICGC_PA136	ICGC_PA136	ALT-low
SP79411	PBCA-DE::ICGC_PA138	ICGC_PA138	ALT-low
SP79192	PBCA-DE::ICGC_PA14	ICGC_PA14	ALT-low
SP79415	PBCA-DE::ICGC_PA140	ICGC_PA140	ALT-low
SP79419	PBCA-DE::ICGC_PA142	ICGC_PA142	ALT-low
SP79423	PBCA-DE::ICGC_PA143	ICGC_PA143	ALT-low
SP79427	PBCA-DE::ICGC_PA144	ICGC_PA144	ALT-low
SP79431	PBCA-DE::ICGC_PA145	ICGC_PA145	ALT-low
SP79435	PBCA-DE::ICGC_PA147	ICGC_PA147	ALT-low
[truncated: 498 more rows]

## Sheet: Histo_Distrib
Histo	Score
	Neg	Pos
	Count	Count	%
Biliary-AdenoCA	33	0	0
Bladder-TCC	22	1	0.0434783
Bone-Benign	15	1	0.0625
Bone-Epith	5	4	0.444444
Bone-Osteosarc	13	22	0.628571
Breast-AdenoCA	190	4	0.0206186
Breast-DCIS	3	0	0
Breast-LobularCA	13	0	0
Cervix-AdenoCA	2	0	0
Cervix-SCC	18	0	0
CNS-GBM	35	4	0.102564
CNS-LGG	12	5	0.294118
CNS-Medullo	136	4	0.0285714
CNS-PiloAstro	87	1	0.0113636
ColoRect-AdenoCA	51	1	0.0192308
Eso-AdenoCA	87	8	0.0842105
Head-SCC	55	1	0.0178571
Kidney-ChRCC	36	7	0.162791
Kidney-RCC	141	1	0.00704225
Liver-HCC	286	18	0.0592105
Lung-AdenoCA	35	2	0.0540541
Lung-SCC	46	0	0
Lymph-BNHL	105	2	0.0186916
Lymph-CLL	85	3	0.0340909
Myeloid-AML	8	0	0
Ovary-AdenoCA	104	5	0.0458716
Panc-AdenoCA	201	25	0.110619
Panc-Endocrine	44	36	0.45
Prost-AdenoCA	173	2	0.0114286
Skin-Melanoma	88	19	0.17757
SoftTissue-Leiomyo	4	11	0.733333
SoftTissue-Liposarc	9	10	0.526316
Stomach-AdenoCA	66	2	0.0294118
Thy-AdenoCA	45	1	0.0217391
Uterus-AdenoCA	44	0	0
